# Supplementary material for: Consensus genomic regions associated with grain protein content in hexaploid and tetraploid wheat
Source: Front Genet. 2022 Sep 28;13:1021180. doi: 10.3389/fgene.2022.1021180 (PMC9554612; doi:10.3389/fgene.2022.1021180)
Supplement: Supplementary file 1 [file DataSheet1.xlsx]

## Sheet: Table S1
Table S1 Summary of QTL mapping studies utilized for meta-analysis in the present study
S. No.	Ploidy level	Species	Parents	Population type (size)	Mapping method	References
1	4x	Triticum turgidum	UC113 x Kofa	RILs (93)	CIM	Conti et al; 2011
2	4x	Triticum turgidum	Pelisser x Strongfield	DH (162)	CIM	Ruan et al; 2021
3	4x	Triticum turgidum	Duilio x Avonlea	RILs (134)	CIM	Marcotuli et al; 2017
4	4x	Triticum turgidum	LDN (Durum) x G18-16 (emmer)	RILs (182)	CIM	Peleg et al; 2009
5	4x	Triticum turgidum	UC113 x Kofa	RILs (120)	IM	Zhang et al; 2008
6	4x	Triticum turgidum	Svevo x WEW	RILs (208)	IM	Fatiukha et al; 2019
7	4x	Triticum turgidum	svevo x Ciccio	RILs (120)	ICIM	Blanco et al; 2012
8	4x	Triticum turgidum	PDW x Bhalegaon	RILs (140)	CIM	Patil et al; 2009
9	4x	Triticum turgidum	DT695 x Strongfield	DH (185)	MQM	Suprayogi et al; 2009
10	4x	Triticum turgidum	Kundurux Cham1	RILs (141)	CIM	Alsaleh et al; 2014
11	4x	Triticum turgidum	Sargolla(durum) x 02-5B-318(Bread wheat)	RILs (135)	ICIM	Giancaspro et al; 2019
12	6x	Triticum aestivum	Roelfs x Hong Hua Mai	RILs (200)	ICIM	Liu et al; 2019
13	6x	Triticum aestivum	WL711 x C306	RILs (206)	CIM	Goel et al; 2019
14	6x	Triticum aestivum	WH542 x Ae. squarrosa	RILs (286)	CIM	Krishnappa et al 2017
15	6x	Triticum aestivum	Berkut x Krichauff	DH (138)	CIM	Tiwari et al; 2015
16	6x	Triticum aestivum	Tainong18 x Linmai6	RILs (184)	CIM	Guo et al; 2020
17	6x	Triticum aestivum	Weimai 8 x Luohan 2	RILs (302)	ICIM	Wang et al; 2012
18	6x	Triticum aestivum	Lang x CscR8	RILs (82)	NA	Jun et al; 2012
19	6x	Triticum aestivum	WB414 x WCB414	RILs (163)	CIM	Solarte et al; 2015
20	6x	Triticum aestivum	Attila x CDC Go	RILs (167)	ICIM	Zou et al; 2017
21	6x	Triticum aestivum	Ningmai9 x Yangmai158	RILs (282)	ICIM	Jiang et al; 2021
22	6x	Triticum aestivum	Ning7840 x Clark	RILs (127)	CIM	Sun et al; 2010
23	6x	Triticum aestivum	Butte86 x ND2603	RILs (132)	CIM	Boehm et al; 2017
24	6x	Triticum aestivum	ND 705 x PI414566	RILs (160)	CIM	Kumar et al; 2019
25	6x	Triticum aestivum	Chuanmai42 x Chuanmai39	RILs (193)	CIM	Li et al; 2020
26	6x	Triticum aestivum	Tiger x Danby	DH (120)	CIM	Zhang et al; 2021
27	6x	Triticum aestivum	Ae. taushii x Zhomai18	RILs (112)	ICIM	Su et al; 2020
28	6x	Triticum aestivum	RAC875 x Kukri	DH (156)	CIM	Mahourimajd et al; 2016
29	6x	Triticum aestivum	MN98550 x MN99394	RILs (139)	CIM	Tsilo et al; 2010
30	6x	Triticum aestivum	Drysdale x Gladiud	RILs (155)	CIM	Maphosa et al; 2015
31	6x	Triticum aestivum	WL711 x PH132	RILs (100)	CIM	Kulwal et al; 2005
32	6x	Triticum aestivum	S-Yellowstone x Choteau	RILs (95)	SIM	Cook et al; 2018
33	6x	Triticum aestivum	Chuan 35050 x Shannong 483	RILs (131)	ICIM	Sun et al; 2008
34	6x	Triticum aestivum	AC Karma x 87E03-S2B1	DH (414)C	CIM	Haung et al; 2006
35	6x	Triticum aestivum	Ning 7840 x Clark	RILs (127)	ICIM	Li et al; 2016
36	6x	Triticum aestivum	Chinese Spring x SQ1	DH (95)	NA	Abugaliva et al; 2010
37	6x	Triticum aestivum	HI977 x HD2329	RILs (105)	CIM	Elangovan et al; 2011
38	6x	Triticum aestivum	R131 x R142	RILs (115)	CIM	Li et al; 2015
39	6x	Triticum aestivum	WL711 x PH132	NILs (120)	SMA, CIM, SIM	Prasad et al; 2002
40	6x	Triticum aestivum	Peace x Carberry	RILs (204)	ICIM	Chen et al; 2020
41	6x	Triticum aestivum	CO940610 x Platte	DH (185)	CIM	Dao et al; 2017
42	6x	Triticum aestivum	Kenong 9204 x Jing 411	RILs (188)	ICIM	Cui et al; 2015
43	6x	Triticum aestivum	Chuan 35050 x Shannong 483	RILs (131)	CIM	Sun et al; 2016
44	6x	Triticum aestivum	Nei x iang 1888 x Yanzhan1	RILs (198)	CIM	Li et al; 2009
45	6x	Triticum aestivum	Huapai 3 x Yumai57 and Nuomai x Gaocheng 9411	DH (168), RILs (256)	CIM	Deng et al; 2015
46	6x	Triticum aestivum	Shannong 01-35 x Gaocheng 9416	RILs (182)	CIM	Deng et al; 2015
47	6x	Triticum aestivum	Arche x Recital	DH (241)	CIM	Laperche et al; 2007
48	6x	Triticum aestivum	Huapai 3 x Yumai57	DH (168)	NA	Zhao et al; 2010
DH doubled haploid, RILs recombinant inbred lines, NILs near isogenic lines, SMA single marker analysis, IM interval mapping, SIM simple interval mapping, CIM composite interval mapping, ICIM inclusive composite interval mapping, MQM multiple QTL model
References
Conti, V., Roncallo, P. F., Beaufort, V., Cervigni, G. L., Miranda, R., Jensen, C. A., & Echenique, V. C. (2011). Mapping of main and epistatic effect QTLs associated to grain protein and gluten strength using a RIL population of durum wheat. Journal of applied genetics, 52(3), 287-298.
Ruan, Y., Yu, B., Knox, R. E., Zhang, W., Singh, A. K., Cuthbert, R., ... & Sangha, J. (2021). Conditional Mapping Identified Quantitative Trait Loci for Grain Protein Concentration Expressing Independently of Grain Yield in Canadian Durum Wheat. Frontiers in plant science, 12, 642955.
Marcotuli, I., Gadaleta, A., Mangini, G., Signorile, A. M., Zacheo, S. A., Blanco, A., ... & Colasuonno, P. (2017). Development of a high-density SNP-based linkage map and detection of QTL for β-glucans, protein content, grain yield per spike and heading time in durum wheat. International journal of molecular sciences, 18(6), 1329.
Peleg, Zvi, Ismail Cakmak, Levent Ozturk, Atilla Yazici, Yan Jun, Hikmet Budak, Abraham B. Korol, Tzion Fahima, and Yehoshua Saranga. "Quantitative trait loci conferring grain mineral nutrient concentrations in durum wheat× wild emmer wheat RIL population." Theoretical and applied genetics 119, no. 2 (2009): 353-369.
Zhang, W., Chao, S., Manthey, F., Chicaiza, O., Brevis, J. C., Echenique, V., & Dubcovsky, J. (2008). QTL analysis of pasta quality using a composite microsatellite and SNP map of durum wheat. Theoretical and Applied Genetics, 117(8), 1361-1377.
Fatiukha, Andrii, Naveh Filler, Itamar Lupo, Gabriel Lidzbarsky, Valentyna Klymiuk, Abraham B. Korol, Curtis Pozniak, Tzion Fahima, and Tamar Krugman. "Grain protein content and thousand kernel weight QTLs identified in a durum× wild emmer wheat mapping population tested in five environments." Theoretical and Applied Genetics 133, no. 1 (2020): 119-131.
Blanco, A., G. Mangini, A. Giancaspro, S. Giove, P. Colasuonno, R. Simeone, A. Signorile et al. "Relationships between grain protein content and grain yield components through quantitative trait locus analyses in a recombinant inbred line population derived from two elite durum wheat cultivars." Molecular Breeding 30, no. 1 (2012): 79-92.
Patil, R. M., Oak, M. D., Tamhankar, S. A., & Rao, V. S. (2009). Molecular mapping of QTLs for gluten strength as measured by sedimentation volume and mixograph in durum wheat (Triticum turgidum L. ssp durum). Journal of Cereal Science, 49(3), 378-386.
Suprayogi, Y., Pozniak, C. J., Clarke, F. R., Clarke, J. M., Knox, R. E., & Singh, A. K. (2009). Identification and validation of quantitative trait loci for grain protein concentration in adapted Canadian durum wheat populations. Theoretical and applied genetics, 119(3), 437-448.
Alsaleh, A., 2011. Identification of QTL for grain quality traits in durum wheat (Triticum turgidum var. Durum L.) mapping population derived from Kunduru x Cham1 (Master's thesis, Fen Bilimleri Enstitüsü).
Giancaspro, A., Giove, S. L., Zacheo, S. A., Blanco, A., & Gadaleta, A. (2019). Genetic variation for protein content and yield-related traits in a durum population derived from an inter-specific cross between hexaploid and tetraploid wheat cultivars. Frontiers in Plant Science, 10, 1509.
Liu, J., Wu, B., Singh, R. P., & Velu, G. (2019). QTL mapping for micronutrients concentration and yield component traits in a hexaploid wheat mapping population. Journal of cereal science, 88, 57-64.
Goel, Sonia, Kalpana Singh, Balwant Singh, Sapna Grewal, Neeta Dwivedi, Abdulaziz A. Alqarawi, Elsayed Fathi Abd_Allah, Parvaiz Ahmad, and N. K. Singh. "Analysis of genetic control and QTL mapping of essential wheat grain quality traits in a recombinant inbred population." PLoS One 14, no. 3 (2019): e0200669.
Krishnappa, Gopalareddy, Anju Mahendru Singh, Swati Chaudhary, Arvind Kumar Ahlawat, Santosh Kumar Singh, Ram Bihari Shukla, Jai Prakash Jaiswal, Gyanendra Pratap Singh, and Ishwar Singh Solanki. "Molecular mapping of the grain iron and zinc concentration, protein content and thousand kernel weight in wheat (Triticum aestivum L.)." PLoS One 12, no. 4 (2017): e0174972.
Tiwari, Chhavi, Hugh Wallwork, Balasubramaniam Arun, Vinod Kumar Mishra, Govindan Velu, James Stangoulis, Uttam Kumar, and Arun Kumar Joshi. "Molecular mapping of quantitative trait loci for zinc, iron and protein content in the grains of hexaploid wheat." Euphytica 207, no. 3 (2016): 563-570.
Guo, Ying, Guizhi Zhang, Baojin Guo, Chunyan Qu, Mingxia Zhang, Fanmei Kong, Yan Zhao, and Sishen Li. "QTL mapping for quality traits using a high-density genetic map of wheat." PLoS One 15, no. 3 (2020): e0230601.
Wang, L. I. N., F. A. Cui, Jinping Wang, L. I. Jun, Anming Ding, Chunhua Zhao, Xingfeng Li, Deshun Feng, Jurong Gao, and Honggang Wang. "Conditional QTL mapping of protein content in wheat with respect to grain yield and its components." Journal of Genetics 91, no. 3 (2012): 303-312.
Jun, M., ZHANG, C. Y., YAN, G. J., & LIU, C. J. (2012). Identification of QTLs conferring agronomic and quality traits in hexaploid wheat. Journal of Integrative Agriculture, 11(9), 1399-1408.
Echeverry-Solarte, Morgan, Ajay Kumar, Shahryar Kianian, Senay Simsek, Mohammed S. Alamri, Eder E. Mantovani, Phillip E. McClean et al. "New QTL alleles for quality-related traits in spring wheat revealed by RIL population derived from supernumerary× non-supernumerary spikelet genotypes." Theoretical and Applied Genetics 128, no. 5 (2015): 893-912.
Zou, J. (2017). QTL mapping and genetic studies in the Attila x CDC Go spring wheat (Triticum aestivum L.) mapping population.
Jiang, P., Zhang, P., Wu, L., He, Y., Li, C., Ma, H., & Zhang, X. (2021). Linkage and association mapping and kompetitive allele-specific pcr marker development for improving grain protein content in wheat. Theoretical and Applied Genetics, 134(11), 3563-3575.
Sun, X., Marza, F., Ma, H., Carver, B. F., & Bai, G. (2010). Mapping quantitative trait loci for quality factors in an inter-class cross of US and Chinese wheat. Theoretical and applied genetics, 120(5), 1041-1051.
Boehm Jr, J. D., Ibba, M. I., Kiszonas, A. M., See, D. R., Skinner, D. Z., & Morris, C. F. (2017). Identification of genotyping-by-sequencing sequence tags associated with milling performance and end-use quality traits in hard red spring wheat (Triticum aestivum L.). Journal of Cereal Science, 77, 73-83.
Kumar, A., Mantovani, E. E., Simsek, S., Jain, S., Elias, E. M., & Mergoum, M. (2019). Genome wide genetic dissection of wheat quality and yield related traits and their relationship with grain shape and size traits in an elite× non-adapted bread wheat cross. PLoS One, 14(9), e0221826.
Li, Qiao, Zhifen Pan, Yuan Gao, Tao Li, Junjun Liang, Zijin Zhang, Haili Zhang, Guangbing Deng, Hai Long, and Maoqun Yu. "Quantitative trait locus (QTLs) mapping for quality traits of wheat based on high density genetic map combined with bulked segregant analysis RNA-seq (BSR-Seq) indicates that the basic 7S globulin gene is related to falling number." Frontiers in plant science 11 (2020): 600788.
Zhang, G., Chen, R. Y., Shao, M., Bai, G., & Seabourn, B. W. (2021). Genetic analysis of end‐use quality traits in wheat. Crop Science, 61(3), 1709-1723.
Su, Y., Liao, P., Song, D., Huang, S., He, J., Gao, X., & Li, S. (2020). Application of Aegilops tauschii–Triticum aestivum recombinant inbred lines for grain protein content quantitative trait loci detection and wheat improvement. Canadian Journal of Plant Science, 100(4), 425-434.
Mahjourimajd, S., Taylor, J., Rengel, Z., Khabaz-Saberi, H., Kuchel, H., Okamoto, M. and Langridge, P., 2016. The genetic control of grain protein content under variable nitrogen supply in an Australian wheat mapping population. PloS one, 11(7), p.e0159371.
Tsilo, T. J., Hareland, G. A., Simsek, S., Chao, S., & Anderson, J. A. (2010). Genome mapping of kernel characteristics in hard red spring wheat breeding lines. Theoretical and Applied Genetics, 121(4), 717-730.
Maphosa, L., Langridge, P., Taylor, H., Emebiri, L. C., & Mather, D. E. (2015). Genetic control of grain protein, dough rheology traits and loaf traits in a bread wheat population grown in three environments. Journal of Cereal Science, 64, 147-152.
Kulwal, P., Kumar, N., Kumar, A., Gupta, R. K., Balyan, H. S., & Gupta, P. K. (2005). Gene networks in hexaploid wheat: interacting quantitative trait loci for grain protein content. Functional & integrative genomics, 5(4), 254-259.
Sun, H., Lü, J., Fan, Y., Zhao, Y., Kong, F., Li, R., ... & Li, S. (2008). Quantitative trait loci (QTLs) for quality traits related to protein and starch in wheat. Progress in Natural Science, 18(7), 825-831.
Huang, X.Q., Cloutier, S., Lycar, L., Radovanovic, N., Humphreys, D.G., Noll, J.S., Somers, D.J. and Brown, P.D., 2006. Molecular detection of QTLs for agronomic and quality traits in a doubled haploid population derived from two Canadian wheats (Triticum aestivum L.). Theoretical and Applied Genetics, 113(4), pp.753-766.
Li, C., Bai, G., Chao, S., Carver, B., & Wang, Z. (2016). Single nucleotide polymorphisms linked to quantitative trait loci for grain quality traits in wheat. The Crop Journal, 4(1), 1-11.
Abugalieva, S., Ledovskoy, Y., Abugalieva, A., & Turuspekov, Y. (2010). Mapping of quantitative traits loci for grain protein content in common wheat. Asian and Australasian Journal of Plant Science and Biotechnology, 4, 21-26.
Elangovan, M., Dholakia, B.B., Rai, R., Lagu, M.D., Tiwari, R., Gupta, R.K. and Gupta, V.S., 2011. Mapping QTL associated with agronomic traits in bread wheat (Triticum aestivum L.). J Wheat Res, 3(1), pp.14-23.
Li, H.M., Liang, H., Li, Z., Tang, Z.X., Fu, S.L., Geng, Y.Y., Yan, B.J. and Ren, Z.L., 2015. Dynamic QTL analysis of protein content and glutamine synthetase activity in recombinant inbred wheat lines. Genetics and Molecular Research, 14(3), pp.8706-8715.
Prasad, M., Kumar, N., Kulwal, P., Röder, M., Balyan, H., Dhaliwal, H., & Gupta, P. (2003). QTL analysis for grain protein content using SSR markers and validation studies using NILs in bread wheat. Theoretical and Applied Genetics, 106(4), 659-667.
Chen, H., Bemister, D.H., Iqbal, M., Strelkov, S.E. and Spaner, D.M., 2020. Mapping genomic regions controlling agronomic traits in spring wheat under conventional and organic managements. Crop Science, 60(4), pp.2038-2052.
Dao, H. Q., Byrne, P. F., Reid, S. D., & Haley, S. D. (2017). Validation of quantitative trait loci for grain quality-related traits in a winter wheat mapping population. Euphytica, 213(1), 1-13.
Cui, F., Fan, X., Chen, M., Zhang, N., Zhao, C., Zhang, W., Han, J., Ji, J., Zhao, X., Yang, L. and Zhao, Z., 2016. QTL detection for wheat kernel size and quality and the responses of these traits to low nitrogen stress. Theoretical and applied genetics, 129(3), pp.469-484.
Sun, X., Wu, K., Zhao, Y., Qian, Z., Kong, F., Guo, Y., Wang, Y. and Li, S., 2016. Molecular genetic analysis of grain protein content and flour whiteness degree using RILs in common wheat. Journal of genetics, 95(2), pp.317-324.
Li, Y., Song, Y., Zhou, R., Branlard, G., & Jia, J. (2009). Detection of QTLs for bread‐making quality in wheat using a recombinant inbred line population. Plant Breeding, 128(3), 235-243.
Deng, Z., Hu, S., Chen, F., Li, W., Chen, J., Sun, C., Zhang, Y., Wang, S., Song, X. and Tian, J., 2015. Genetic dissection of interaction between wheat protein and starch using three mapping populations. Molecular breeding, 35(1), pp.1-9.
Deng, Z., Tian, J., Chen, F., Li, W., Zheng, F., Chen, J., et al. (2015). Genetic dissection on wheat flour quality traits in two related populations. Euphytica 203, 221–235. doi: 10.1007/s10681-014-1318-7
Laperche, B. and Uzunidis, D., 2007. Le Système national d'innovation russe en restructuration. Innovations, (2), pp.69-94.
Zhao, L., Zhang, K.P., Liu, B., Deng, Z.Y., Qu, H.L. and Tian, J.C., 2010. A comparison of grain protein content QTLs and flour protein content QTLs across environments in cultivated wheat. Euphytica, 174(3), pp.325-335.
Cook, J.P., Heo, H.Y., Varella, A.C., Lanning, S.P., Blake, N.K., Sherman, J.D., Martin, J.M., See, D., Chao, S. and Talbert, L.E., 2018. Evaluation of a QTL mapping population composed of hard red spring and winter wheat alleles using various marker platforms. Crop Science, 58(2), pp.701-712.

## Sheet: Table S2
Table S2 Salient features of consensus map utilized for meta-analysis
Chromosome	Length (cM)	Number of markers	Marker density	Number of MQTL on each chromosome	Number of QTL hotspot on each chromosome
1A	498.23	14709	29.52	3	0
1B	464.47	6470	13.93	4	0
1D	336.18	3683	10.95	0	0
2A	620.91	15301	24.64	3	1
2B	363.838	17564	48.27	5	0
2D	311.615	5191	16.66	3	0
3A	554.96	8452	15.23	3	0
3B	624.12	18944	30.35	3	0
3D	484.21	2709	5.59	2	0
4A	652	8197	12.57	2	1
4B	358.73	4649	12.96	4	1			5+
4D	294.84	361	1.22	0	0
5A	743.48	4172	5.61	4	0
5B	322.34	5367	16.65	3	0
5D	575.13	1135	1.97	1	4
6A	441.39	4081	9.24	1	0
6B	435.59	5007	11.49	3	0
6D	355.07	670	1.88	2	0
7A	500.67	5051	10.08	7	0
7B	410.13	4779	11.65	3	0
7D	534.25	1353	2.53	1	0
Total	9882.15	137845	13.95	57	7
	length	total markers	marker density
Sub-genome A	4011.64	59963	14.95
Sub-genome B	2979.21	62780	21.07
Sub-genome D	2891.3	15102	5.22

## Sheet: Table S3
Table S3 Details on MQTLs associated with GPC in wheat
MQTL Name	Chromosome	Position	CI(95%)	From (cM)	To (cM)	Left marker	Right marker	Start (bp)	End (bp)	Number of QTLs involved	Average LOD	Average PVE	QTLs involved
MQTL1A.1	1A	108.15	1.5	107.4	108.9	RAC875_c34888_65	Excalibur_c48152_563	12093366	13084202	3	4.5	9.23333	6X_Boehm_2017_GPC_1A.2	6X_Boehm_2017_GPC_1A.1	6X_Tiwari_2015_GPC_1A
MQTL1A.2	1A	128.94	3.35	127.265	130.615	Excalibur_c20777_428	BS00110358_51	14196209	14360950	7	4.336	9.77714	6X_Boehm_2017_GPC_1A.3	6X_Solarte_2015_GPC_1A.1	6X_Chen_2020_GPC_1A	6X_Jiang_2021_GPC_1A	4X_Blanco_2012_GPC_1A	6X_Sun_2016_GPC_1A.2	6X_Sun_2016_GPC_1A.1
MQTL1A.3	1A	168.63	6.03	165.615	171.645	Tdurum_contig98378_452	IWB12795	44067383	48786301	2	5.205	7.1	4X_Fatiukha_2019_GPC_1A	6X_Solarte_2015_GPC_1A.2
MQTL1B.1	1B	162.82	4.94	160.35	165.29	BS00091126_51	Tdurum_contig9811_127	26134560	28561574	5	4.8	8.44	4X_Ruan_2021_GPC_1B.1	6X_Li_2015_GPC_1B.1	6X_Li_2015_GPC_1B.3	6X_Li_2015_GPC_1B.2	4X_Conti_2011_GPC_1B
MQTL1B.2	1B	175.82	2.65	174.495	177.145	Kukri_c83200_268	BS00067003_51	39545500	41642294	2	4.15	7.65	4X_Fatiukha_2019_GPC_1B	4X_Alsaleh_2014_GPC_1B
MQTL1B.3	1B	188.02	4.35	185.845	190.195	Excalibur_c3510_159	BS00067290_51	67540726	84963664	3	4.43	10.9967	4X_Ruan_2021_GPC_1B.4	6X_Goel_2019_GPC_1B	6X_Elangovan_2011_GPC_1B.3
MQTL1B.4	1B	245.16	12.07	239.125	251.195	Ex_c67582_735	IWB69702	437604333	661633196	2	4.05	8.295	6X_Cui_2015_GPC_1B	6X_Kumar_2019_GPC_1B.2
MQTL2A.1	2A	31.12	4.14	29.05	33.19	BS00019744_51	GENE-1397_630	11975523	12961226	7	5.9	9.77143	6X_Krishnappa_2017_GPC_2A.5	6X_Krishnappa_2017_GPC_2A.2	6X_Krishnappa_2017_GPC_2A.3	6X_Sun_2016_GPC_2A.1	6X_Krishnappa_2017_GPC_2A.6	6X_Krishnappa_2017_GPC_2A.4	6X_Krishnappa_2017_GPC_2A.1
MQTL2A.2	2A	169.53	11.01	164.025	175.035	IAAV8700	Kukri_c31508_91	16402356	29285455	3	3.25333	6.75333	6X_Sun_2016_GPC_2A.2	4X_Conti_2011_GPC_2A	6X_Deng_2015_GPC_2A.2
MQTL2A.3	2A	214.17	7.14	210.6	217.74	wsnp_Ex_rep_c103167_88182254	BobWhite_c19433_329	30866076	33044691	2	5.625	7.93	4X_Blanco_2012_GPC_2A.2	6X_Kulwal_2005_GPC_2A.2
MQTL2B.1	2B	41.78	2.17	40.695	42.865	BS00061187_51	GENE-0559_171	4790079	11077664	3	4.99333	16.3133	4X_Alsaleh_2014_GPC_2B	6X_Elangovan_2011_GPC_2B	4X_Conti_2011_GPC_2B
MQTL2B.2	2B	106.73	0.68	106.39	107.07	Ku_c63748_1270	RAC875_rep_c110344_370	769905947	771231018	3	3.06667	7.23333	4X_Supryayogi_2009_GPC_2B	6X_Zou_2017_GPC_2B	4X_Ruan_2021_GPC_2B.5
MQTL2B.3	2B	124.23	3.06	122.7	125.76	wsnp_Ex_c34303_42642389	BobWhite_c12911_788	777514133	780590493	7	5.475	9.27625	6X_Abugaliva_2010_GPC_2B	6X_Solarte_2015_GPC_2B	4X_Ruan_2021_GPC_2B.3	4X_Ruan_2021_GPC_2B.1	4X_Ruan_2021_GPC_2B.4	4X_Ruan_2021_GPC_2B.2	4X_Ruan_2021_GPC_2B
MQTL2B.4	2B	164.06	4.86	161.63	166.49	RFL_Contig1445_1192	Kukri_c46361_295	636549542	655604490	3	5.59667	6.19667	4X_Marcotuli_2017_GPC_2B	6X_Cui_2015_GPC_2B	6X_Kulwal_2005_GPC_2B.2
MQTL2B.5	2B	217.06	0.46	216.83	217.29	IWB56961	Excalibur_c42364_134	543529839	546589004	5	5.38	7.32	4X_Peleg_2009_GPC_2B	6X_Chen_2020_GPC_2B	6X_Wang_2012_GPC_2B	6X_Wang_2012_GPC_2B.1	6X_Wang_2012_GPC_2B.2
MQTL2D.1	2D	77.9	0.47	77.665	78.135	wsnp_Ex_c1508_2881921	Excalibur_c18353_55	607107441	608755654	7	3.53286	17.554	6X_Su_2020_GPC_2D.4	6X_Prasad_2002_GPC_2D.1	6X_Prasad_2002_GPC_2D.2	6X_Prasad_2002_GPC_2D.5	6X_Prasad_2002_GPC_2D.4	6X_Prasad_2002_GPC_2D.3	6X_Su_2020_GPC_2D.2
MQTL2D.2	2D	84.48	3.72	82.62	86.34	RFL_Contig2460_547	RAC875_rep_c105150_589	611896719	622925351	6	5.32667	10.7783	6X_Solarte_2015_GPC_2D	6X_Su_2020_GPC_2D.3	6X_Kulwal_2005_GPC_2D.3	6X_Kulwal_2005_GPC_2D.4	6X_Mahourimajd_2016_GPC_2D.1	6X_Kulwal_2005_GPC_2D.5
MQTL2D.3	2D	118.76	2.93	117.295	120.225	BS00067584_51	BS00009458_51	637650931	637653990	4	6.3975	7.665	6X_Kulwal_2005_GPC_2D.1	6X_Mahourimajd_2016_GPC_2D.2	6X_Mahourimajd_2016_GPC_2D.3	6X_Mahourimajd_2016_GPC_2D.4
MQTL3A.1	3A	64	1.3	63.9	65.2	BobWhite_rep_c49374_348	TA003589-0518	8865693	11350941	2	3.9	11.5	6X_Sun_2010_GPC_3A	6X_Li_2016_GPC_3A
MQTL3A.2	3A	168.01	8.56	167.04	175.6	wsnp_BE497169B_Ta_2_1	Excalibur_rep_c68267_309	26142419	38290154	13	8.8875	15.1	4X_Ruan_2021_GPC_3A.11	4X_Ruan_2021_GPC_3A.7	4X_Ruan_2021_GPC_3A.10	4X_Ruan_2021_GPC_3A.8	4X_Ruan_2021_GPC_3A.9	4X_Ruan_2021_GPC_3A.6	4X_Ruan_2021_GPC_3A.13	4X_Ruan_2021_GPC_3A.12	4X_Ruan_2021_GPC_3A.4	4X_Ruan_2021_GPC_3A.3	6X_Chen_2020_GPC_3A	4X_Ruan_2021_GPC_3A.5	4X_Ruan_2021_GPC_3A.2
MQTL3A.3	3A	241.52	7.45	241.52	248.97	BobWhite_c13210_115	Tdurum_contig86206_149	47084117	57013079	2	3	9.78	6X_Deng_2015_GPC_3A	6X_ZHAO_2010_GPC_3A
MQTL3B.1	3B	105.2	5.26	102.57	107.83	RAC875_c5966_1854	CAP7_c1576_371	9936969	10708156	7	5.44286	18.0286	4X_Blanco_2012_GPC_3B.3	4X_Blanco_2012_GPC_3B.1	4X_Conti_2011_GPC_3B.5	4X_Blanco_2012_GPC_3B.2	4X_Conti_2011_GPC_3B.3	4X_Conti_2011_GPC_3B.4	4X_Blanco_2012_GPC_3B.4
MQTL3B.2	3B	151.5	2.01	150.495	152.505	IWB40683	IWB985	13898606	20003951	4	4.625	13.475	6X_Li_2015_GPC_3B	4X_Marcotuli_2017_GPC_3B.1	4X_Conti_2011_GPC_3B.2	4X_Conti_2011_GPC_3B.1
MQTL3B.3	3B	180.64	2.85	179.215	182.065	RAC875_c5799_170	BS00065934_51	31105375	31813697	2	4.3	3.8	4X_Marcotuli_2017_GPC_3B.2	6X_Jiang_2021_GPC_3B.2
MQTL3D.1	3D	113.92	3.61	112.115	115.725	RAC875_c22095_1545	IAAV5635	17377681	135867175	4	4.0525	10.4125	6X_Mahourimajd_2016_GPC_3D	6X_Jun_2012_GPC_3D	6X_Prasad_2002_GPC_3D.1	6X_Solarte_2015_GPC_3D
MQTL3D.2	3D	218.61	6.23	215.495	221.725	Xcdo407	AX-111337684	42304629	94494542	4	3.8225	7.34	6X_Chen_2020_GPC_3D.1	6X_Chen_2020_GPC_3D.2	6X_Su_2020_GPC_3D.1	6X_Su_2020_GPC_3D.2
MQTL4A.1	4A	73.83	0.6	73.53	74.13	Tdurum_contig12696_528	BS00003914_51	5664822	7155644	3	5.39	20.4667	4X_Blanco_2012_GPC_4A.2	4X_Blanco_2012_GPC_4A.1	6X_Sun_2016_GPC_4A.2
MQTL4A.2	4A	144.99	2.68	143.65	146.33	IWB47937	AX-89398002	18276101	24826557	5	4.84	15.06	6X_Cook_2018_GPC_4A.2	6X_Cook_2018_GPC_4A.1	6X_Cook_2018_GPC_4A.3	4X_Peleg_2009_GPC_4A	6X_Boehm_2017_GPC_4A
MQTL4B.1	4B	51.09	5.48	48.35	53.83	Tdurum_contig5427_314	Xwmc8	3860991	4852447	2	6.22	9	6X_Li_2015_GPC_4B.1	6X_Solarte_2015_GPC_4B
MQTL4B.2	4B	59.32	0.3	59.17	59.47	wPt-1046	SBG_21726	622405	3726359	2	6.5	8.635	6X_Jun_2012_GPC_4B	6X_Li_2015_GPC_4B.2
MQTL4B.3	4B	88.44	0.83	88.025	88.855	4B_s49916	Xcnl7	23705642	28716785	6	6.81667	10.1283	6X_Cui_2015_GPC_4B	6X_Chen_2020_GPC_4B	4X_Blanco_2012_GPC_4B	6X_Li_2016_GPC_4B.2	6X_Li_2016_GPC_4B.1	6X_Sun_2010_GPC_4B.2
MQTL4B.4	4B	141.55	1.83	140.635	142.465	IWB1224	IWB3229	608976755	617875716	2	4.65	9.905	6X_Guo_2020_GPC_4B	6X_Deng_2015_GPC_4B
MQTL5A.1	5A	175.42	0.71	175.065	175.775	RAC875_c106584_1077	wsnp_Ex_c43642_49901192	18638814	19231948	2	5.225	6.97	6X_Jiang_2021_GPC_5A.1	4X_Peleg_2009_GPC_5A
MQTL5A.2	5A	190.16	2.26	189.03	191.29	BS00021708_51	Excalibur_c34426_723	30411012	33004651	4	6.6725	12.96	4X_Conti_2011_GPC_5A	6X_Jiang_2021_GPC_5A.2	4X_Fatiukha_2019_GPC_5A.1	4X_Fatiukha_2019_GPC_5A.2
MQTL5A.3	5A	234.54	6.27	231.405	237.675	Tdurum_contig42203_4222	CAP8_c2014_192	430248326	473637803	4	3.425	7.6425	6X_Mahourimajd_2016_GPC_5A.1	4X_Marcotuli_2017_GPC_5A	4X_Blanco_2012_GPC_5A.1	4X_Blanco_2012_GPC_5A.2
MQTL5A.4	5A	313.52	8.4	309.32	317.72	GENE-3344_224	Xwmc805	502614629	510552095	2	4.395	10.73	6X_Abugaliva_2010_GPC_5A	6X_Sun_2008_GPC_5A
MQTL5B.1	5B	71.52	17.71	62.665	80.375	IWB8032	wsnp_BE497820B_Ta_2_1	411930912	424335769	2	3.5	11.45	4X_Conti_2011_GPC_5B	6X_Zou_2015_GPC_5B
MQTL5B.2	5B	109.96	4.1	107.91	112.01	IWB45714	Xbarc308	531538425	543620696	7	3.65714	7.08571	4X_Ruan_2021_GPC_5B.2	6X_Wang_2012_GPC_5B.2	4X_Ruan_2021_GPC_5B.1	6X_Wang_2012_GPC_5B.3	6X_Wang_2012_GPC_5B	6X_Wang_2012_GPC_5B.1	6X_Solarte_2015_GPC_5B
MQTL5B.3	5B	177.64	1.52	176.88	178.4	IWB8195	IWB29437	672953228	692017807	2	4.1	7.55	6X_Cook_2018_GPC_5B	6X_Li_2016_GPC_5B
MQTL5D.1	5D	62.98	5.39	60.285	65.675	Xwmc289	Xwmc434	454111147	467851774	2	3.4	8.85	6X_ZHAO_2010_GPC_5D	6X_Mahourimajd_2016_GPC_5D.1
MQTL6A.1	6A	212.49	9.58	207.7	217.28	Jagger_c8913_220	RAC875_c104548_369	552555030	563558728	2	5.94	20	4X_Fatiukha_2019_GPC_6A	6X_Elangovan_2011_GPC_6A
MQTL6B.1	6B	66.45	2.45	65.225	67.675	wsnp_RFL_Contig2223_1603535	Tdurum_contig10149_284	15781075	16242350	5	3.02	9.98	4X_Supryayogi_2009_GPC_6B	6X_Wang_2012_GPC_6B.1	6X_Wang_2012_GPC_6B.3	6X_Wang_2012_GPC_6B.4	6X_Wang_2012_GPC_6B.2
MQTL6B.2	6B	101.67	2.46	100.44	102.9	IWB7667	IWB22499	26625758	34341089	2	18.4	9.65	6X_Solarte_2015_GPC_6B.1	4X_Fatiukha_2019_GPC_6B
MQTL6B.3	6B	134.02	14.14	126.95	141.09	IWA4745	Kukri_c20894_1233	119529928	143516259	2	3.7	4.1	4X_Ruan_2021_GPC_6B	6X_Abugaliva_2010_GPC_6B
MQTL6D.1	6D	44.81	0.3	44.66	44.96	Excalibur_c1991_1504	RAC875_rep_c85994_258	5152656	5177427	2	3	5.775	6X_ZHAO_2010_GPC_6D	6X_Deng_2015_GPC_6D
MQTL6D.2	6D	96.95	9.69	92.105	101.795	RAC875_c37031_312	D_contig17879_55	17503522	24598199	2	7.25	12.545	6X_Chen_2020_GPC_6D.1	6X_Zhang_2020_GPC_6D
MQTL7A.1	7A	6.51	5.11	3.955	9.065	Excalibur_c34115_727	Excalibur_c57160_208	1376471	Not found	2	5.85	11.35	4X_Supryayogi_2009_GPC_7A	4X_Conti_2011_GPC_7A
MQTL7A.2	7A	153.85	2.97	152.365	155.335	Ra_c54443_444	Excalibur_c44734_935	68042941	68043081	10	4.88625	8.875	4X_Ruan_2021_GPC_7A.6	4X_Ruan_2021_GPC_7A.7	4X_Ruan_2021_GPC_7A.2	4X_Ruan_2021_GPC_7A.9	4X_Ruan_2021_GPC_7A.8	4X_Marcotuli_2017_GPC_7A	4X_Ruan_2021_GPC_7A.4	4X_Ruan_2021_GPC_7A.5	4X_Ruan_2021_GPC_7A.3	4X_Ruan_2021_GPC_7A.1
MQTL7A.3	7A	162	1.93	161.035	162.965	RAC875_c4336_208	BS00010282_51	20730836	23329028	2	8.065	5.01	6X_Prasad_2002_GPC_7A.2	6X_Kulwal_2005_GPC_7A
MQTL7A.4	7A	167.62	3.03	166.105	169.135	wsnp_Ra_c63822_63288359	Excalibur_c34807_431	26418315	85609564	9	3.51111	6.21111	6X_Boehm_2017_GPC_7A.2	6X_Boehm_2017_GPC_7A.1	6X_Wang_2012_GPC_7A.6	6X_Wang_2012_GPC_7A	6X_Wang_2012_GPC_7A.1	6X_Wang_2012_GPC_7A.5	6X_Wang_2012_GPC_7A.4	6X_Wang_2012_GPC_7A.3	6X_Wang_2012_GPC_7A.2
MQTL7A.5	7A	171.91	0.58	171.62	172.2	Xbarc222	Ra_c9427_300	78434269	89835644	2	8.955	11.905	6X_Kumar_2019_GPC_7A.1	6X_Jiang_2021_GPC_7A.2
MQTL7A.6	7A	205.68	3.48	203.94	207.42	IWB35185	IWB59328	466520161	502756698	2	2.975	7.265	6X_Prasad_2002_GPC_7A.1	6X_Goel_2020_GPC_7A
MQTL7A.7	7A	256.45	2.45	255.225	257.675	IWB35275	IWB39743	675231735	679842075	4	6.23	4.5	6X_Chen_2020_GPC_7A	6X_Kumar_2019_GPC_7A.2	6X_Abugaliva_2010_GPC_7A.2	6X_Abugaliva_2010_GPC_7A.1
MQTL7B.1	7B	58.74	2.64	57.42	60.06	Excalibur_c17927_284	BS00064146_51	648924035	655818477	5	6.714	4.852	4X_Patil_2009_GPC_7B	4X_Fatiukha_2019_GPC_7B	6X_Boehm_2017_GPC_7B.2	6X_Boehm_2017_GPC_7B.1	4X_Marcotuli_2017_GPC_7B
MQTL7B.2	7B	71.42	10.22	66.31	76.53	Excalibur_c15405_808	Xgwm400	1258345	34294153	2	6	17.45	4X_Peleg_2009_GPC_7B	6X_Kumar_2019_GPC_7B
MQTL7B.3	7B	202.42	6.33	199.255	205.585	BobWhite_c44404_312	Excalibur_c18228_286	714050478	716651222	2	4.815	8.65	6X_Solarte_2015_GPC_7B	4X_Ruan_2021_GPC_7B
MQTL7D.1	7D	96.95	9.7	92.1	101.8	Xbarc214	Xgwm130	26324502	30304919	2	2.8	21.34	6X_Su_2020_GPC_7D.1	6X_Su_2020_GPC_7D.2

## Sheet: Table S4
Table S4 QTL hotspots identified during the present study
QTL hotspots	Chromosome	Position	CI(95%)	From (cM)	To (cM)	Left marker	Right marker	Start (bp)	End (bp)	Number of QTLs involved	Average LOD	Average PVE	QTLs involved
QTLhotspot_2A	2A	246.01	15.09	238.465	253.555	Excalibur_rep_c102244_1103	BobWhite_c30988_361	35492476	38220070	2	3.5	6.6	6X_Wang_2012_GPC_2A.2	6X_Wang_2012_GPC_2A.1
QTLhotspot_4A	4A	114	4.12	111.94	116.06	AX-109576258	AX-110589926	6642160	10223870	2	3.25	7	6X_Wang_2012_GPC_4A.2	6X_Wang_2012_GPC_4A.1
QTLhotspot_4B	4B	196.93	1.24	196.31	197.55	wsnp_Ex_c25373_34639805	Excalibur_c23433_474	482647761	518683066	3	4.5	9.33333	6X_Mahourimajd_2016_GPC_4B.2	6X_Mahourimajd_2016_GPC_4B.1	6X_Mahourimajd_2016_GPC_4B.3
QTLhotspot_5D.1	5D	54.39	3.2	52.79	55.99	Xwmc818	Xcfd26/RAC875_rep_c72023_267	440920921	443073476	4	3.4175	18.5225	6X_Su_2020_GPC_5D.6	6X_Su_2020_GPC_5D.7	6X_Su_2020_GPC_5D.2	6X_Su_2020_GPC_5D.1
QTLhotspot_5D.2	5D	355.48	5.28	352.84	358.12	CAP11_c2809_169	D_contig19403_486	463907191	470043741	2	2.72	15.33	6X_Su_2020_GPC_5D.3	6X_Su_2020_GPC_5D.8
QTLhotspot_5D.3	5D	371.12	5.33	368.455	373.785	Kukri_rep_c102237_122	Excalibur_c76347_77	471047998	480345604	2	2.135	20.425	6X_Su_2020_GPC_5D.9	6X_Su_2020_GPC_5D.4
QTLhotspot_5D.4	5D	395.35	6.11	392.295	398.405	D_contig59863_627	Kukri_rep_c101289_99	496914639	498730086	2	2.75	24.775	6X_Su_2020_GPC_5D.5	6X_Su_2020_GPC_5D.10

## Sheet: Table S5
Table S2: Summary of GWA studies used in the present study for comparison with MQTLs
Type of wheat (Panel size)	Genotyping platform (number of markers)	Environment	References
Hexaploid bread wheat line (96)	90 K Infinium iSelect array	Pakistan	Ahamed et al., 2020	Muhu-Din Ahmed, H.G., Sajjad, M., Zeng, Y., Iqbal, M., Habibullah Khan, S., Ullah, A. and Nadeem Akhtar, M., 2020. Genome-wide association mapping through 90K SNP array for quality and yield attributes in bread wheat against water-deficit conditions. Agriculture, 10(9), p.392.
Hexaploid spring wheat accessions (802)	DArTSeq (5,095 SNPs)	EthIopia	Alemu et al., 2021	Alemu, A., El Baouchi, A., El Hanafi, S., Kehel, Z., Eddakhir, K. and Tadesse, W., 2021. Genetic analysis of grain protein content and dough quality traits in elite spring bread wheat (Triticum aestivum) lines through association study. Journal of Cereal Science, 100, p.103214.
Bread wheat genotypes (163)	90 K Infinium iSelect array (44,790 SNPs)	China	Chen et al., 2019	Chen, J., Zhang, F., Zhao, C., Lv, G., Sun, C., Pan, Y., Guo, X. and Chen, F., 2019. Genome‐wide association study of six quality traits reveals the association of the TaRPP13L1 gene with flour colour in Chinese bread wheat. Plant biotechnology journal, 17(11), pp.2106-2122.
Hexaploid hard wheat accessions (282)	Affymetrix 50 K assay (36,360 SNPs)	China	Jiang et al., 2021	Jiang, P., Zhang, P., Wu, L., He, Y., Li, C., Ma, H. and Zhang, X., 2021. Linkage and association mapping and kompetitive allele-specific pcr marker development for improving grain protein content in wheat. Theoretical and Applied Genetics, 134(11), pp.3563-3575.
Hexaploid spring wheat accessions (93)	Illumina Infinium 15K array (13,006 SNPs)	Russia	Leonova et al., 2022	Leonova, I.N., Kiseleva, A.A., Berezhnaya, A.A., Stasyuk, A.I., Likhenko, I.E. and Salina, E.A., 2022. Identification of QTLs for Grain Protein Content in Russian Spring Wheat Varieties. Plants, 11(3), p.437.
Spring bread wheat genotypes (192)	90 K Illumina iSelect SNP Array (13,154 SNPs)	China	Liu et al., 2018	Liu, J., Feng, B., Xu, Z., Fan, X., Jiang, F., Jin, X., Cao, J., Wang, F., Liu, Q., Yang, L. and Wang, T., 2018. A genome-wide association study of wheat yield and quality-related traits in southwest China. Molecular breeding, 38(1), pp.1-11.
Wild emmer wheat lines (161)	DArT markers (13116 DArT-seq markers)	China	Liu et al., 2019	Liu, J., Huang, L., Wang, C., Liu, Y., Yan, Z., Wang, Z., Xiang, L., Zhong, X., Gong, F., Zheng, Y. and Liu, D., 2019. Genome-wide association study reveals novel genomic regions associated with high grain protein content in wheat lines derived from wild emmer wheat. Frontiers in plant science, p.464.
Hexaploid winter wheat cultivar accession (486)	90 K Illumina iSelect SNP Array (19,552 SNPs)	China	Lou et al., 2021	Lou, H., Zhang, R., Liu, Y., Guo, D., Zhai, S., Chen, A., Zhang, Y., Xie, C., You, M., Peng, H. and Liang, R., 2021. Genome-wide association study of six quality-related traits in common wheat (Triticum aestivum L.) under two sowing conditions. Theoretical and Applied Genetics, 134(1), pp.399-418.
Hexaploid winter wheat accessions (372)	35 k and 90 k SNP arrays (26,694 SNPs)	Europe	Muqaddasi et al., 2020	Muqaddasi, Q.H., Brassac, J., Ebmeyer, E., Kollers, S., Korzun, V., Argillier, O., Stiewe, G., Plieske, J., Ganal, M.W. and Röder, M.S., 2020. Prospects of GWAS and predictive breeding for European winter wheat’s grain protein content, grain starch content, and grain hardness. Scientific reports, 10(1), pp.1-17.
Tetraploid wheat accessions (240)	90 K Infinium iSelect array (81,587 SNPs)	Valenzano	Nigro et al., 2019	Nigro, D., Gadaleta, A., Mangini, G., Colasuonno, P., Marcotuli, I., Giancaspro, A., Giove, S.L., Simeone, R. and Blanco, A., 2019. Candidate genes and genome-wide association study of grain protein content and protein deviation in durum wheat. Planta, 249(4), pp.1157-1175.
Tetraploid wheat accessions (189+159)	Diversity Arrays Technology (22,591 SNPs)	Europe	Rapp et al., 2018	Rapp, M., Lein, V., Lacoudre, F., Lafferty, J., Müller, E., Vida, G., Bozhanova, V., Ibraliu, A., Thorwarth, P., Piepho, H.P. and Leiser, W.L., 2018. Simultaneous improvement of grain yield and protein content in durum wheat by different phenotypic indices and genomic selection. Theoretical and applied genetics, 131(6), pp.1315-1329.
Diverse wheat genotype (184)	35 K Axiom Wheat Breeder’s Array (35,153 DArTseq markers)	India	Rathan et al., 2022	Rathan, N.D., Krishna, H., Ellur, R.K., Sehgal, D., Govindan, V., Ahlawat, A.K., Krishnappa, G., Jaiswal, J.P., Singh, J.B., Saiprasad, S.V. and Ambati, D., 2022. Genetic Dissection of Grain Zinc and Iron Concentration, Protein Content, Test Weight and Thousand Kernel Weight in Wheat (Triticum Aestivum L.) through Genome Wide Association Study.
Hexaploid spring wheat accessions (650)	9K iSelect assay and 420K Axiom array (35558 markers)	USA	Sandhu et al., 2021	Sandhu, K.S., Mihalyov, P.D., Lewien, M.J., Pumphrey, M.O. and Carter, A.H., 2021. Genomic selection and genome-wide association studies for grain protein content stability in a nested association mapping population of wheat. Agronomy, 11(12), p.2528.
Spring bread wheat genotypes (189)	15 K SNP array (10,577 SNPs)	Sudan	Suliman et al., 2021	Suliman, S., Alemu, A., Abdelmula, A.A., Badawi, G.H., Al-Abdallat, A. and Tadesse, W., 2021. Genome-wide association analysis uncovers stable QTLs for yield and quality traits of spring bread wheat (Triticum aestivum) across contrasting environments. Plant gene, 25, p.100269.
Hexaploid Winter wheat cultivar accession (150)	90 K Illumina iSelect SNP Array (23288 SNPs)	United Kingdom	White et al., 2021	White, J., Sharma, R., Balding, D., Cockram, J. and Mackay, I.J., 2021. Genome‐wide association mapping of Hagberg falling number, protein content, test weight and grain yield in UK wheat. Crop Science.

## Sheet: Table S6
Table S5 MQTLs and QTL hotspots validated with GWA studies
Reference	Significant marker/MTAs	Chromosome	Physical position	Trait	Co-localized MQTLs
Chen et al; 2019	RFL_Contig2972_2819	2B	8026587	Grain protein content	MQTL2B.1
Chen et al; 2019	BS00043554_51	7B	6738036	Grain protein content	MQTL7B.2
Jiang et al; 2021	AX-109109358	1B	633134789	Grain protein content	MQTL1B.4
Jiang et al; 2021	AX-111524034	5A	504883408	Grain protein content	MQTL5A.4
Leonova et al; 2022	BobWhite_c28635_785	1B	465589300	Grain protein content	MQTL1B.4
Leonova et al; 2022	wsnp_BE403214B_Ta_2_1	5B	682170445	Grain protein content	MQTL5B.3
Leonova et al; 2022	RAC875_c103443_475	6A	556908932	Grain protein content	MQTL6A.1
Liu et al; 2018	CAP7_c4827_53	2B	8036817	Grain protein content	MQTL2B.1
Liu et al; 2018	CAP7_c4827_78	2B	8036817	Grain protein content	MQTL2B.1
Liu et al; 2018	wsnp_RFL_Contig4402_5154408	2B	9910400	Grain protein content	MQTL2B.1
Liu et al; 2018	RAC875_c81616_116	4A	5995443	Grain protein content	MQTL4A.1
Liu et al; 2018	TA005643-0627	4A	7040796	Grain protein content	MQTL4A.1, QTLhotspot_4A
Liu et al; 2018	Tdurum_contig45142_240	4A	7071147	Grain protein content	MQTL4A.1, QTLhotspot_4A
Liu et al; 2018	Tdurum_contig75183_685	4A	7175796	Grain protein content	MQTL4A.1, QTLhotspot_4A
Liu et al; 2018	GENE-4933_1085	4B	4852162	Grain protein content	MQTL4B.1
Liu et al; 2018	tplb0040b02_1458	7B	6687432	Grain protein content	MQTL7B.2
Liu et al; 2018	RAC875_c8890_244	7B	6749059	Grain protein content	MQTL7B.2
Liu et al; 2019	1092629	2B	5751849	Grain protein content	MQTL2B.1
Liu et al; 2019	3021856	3B	3121822	Grain protein content	MQTL3B.3
Liu et al; 2019	1061456	3D	62121330	Grain protein content	MQTL3D.1, MQTL3D.2
Liu et al; 2019	1313382	4B	4689633	Grain protein content	MQTL4B.1
Liu et al; 2019	1211121	5A	480817654	Grain protein content	MQTL5A.3
Liu et al; 2019	2267344	6B	31682533	Grain protein content	MQTL6B.2
Lou et al; 2021	wsnp_RFL_Contig3866_4228783	1B	471521177	Grain protein content	MQTL1B.4
Lou et al; 2021	wsnp_RFL_Conig3866_4228783	1B	471521177	Grain protein content	MQTL1B.4
Muhu-Din Ahmed et al; 2020	GENE-0129_123	1B	658530496	Grain protein content	MQTL1B.4
Muhu-Din Ahmed et al; 2020	RAC875_rep_c111494_195	1B	658530942	Grain protein content	MQTL1B.4
Muhu-Din Ahmed et al; 2020	BS00026471_51	3B	18873454	Grain protein content	MQTL3B.2
Muqaddasi et al; 2020	wsnp_BG274584B_Ta_2_3	2B	657791845	Grain protein content	MQTL2B.4
Muqaddasi et al; 2020	AX-94973054	6A	572971256	Grain protein content	MQTL6A.1
Nigro et al; 2019	IWB2716	5B	676343953	Grain protein content	MQTL5B.3
Nigro et al; 2019	IWB31113	4B	516061692	Grain protein content	QTLhotspot_4B
Rapp et al; 2017	D1112546	1B	589252014	Grain protein content	MQTL1B.4
Rathan et al; 2022	AX-95126447	2A	24060452	Grain protein content	MQTL2A.2
Rathan et al; 2022	AX-94406025	2B	9731087	Grain protein content	MQTL2B.1
Rathan et al; 2022	AX-94904784	2D	620510699	Grain protein content	MQTL2D.2
Rathan et al; 2022	AX-94855510	3D	22767467	Grain protein content	MQTL3D.1
Rathan et al; 2022	AX-95104691	3D	130928915	Grain protein content	MQTL3D.1
Rathan et al; 2022	AX-95205856	5B	536516629	Grain protein content	MQTL5B.2
Rathan et al; 2022	AX-94838908	5B	689223068	Grain protein content	MQTL5B.3
Rathan et al; 2022	AX-94424536	7A	21353471	Grain protein content	MQTL7A.3

## Sheet: Table S7
Table S6 Gene models available from the MQTL regions
MQTL	Gene	Start (bp)	End (bp)	Interpro description
MQTL1A.1	TraesCS1A02G024500	12089718	12093423	Transcription initiation factor IIA, gamma subunit
MQTL1A.1	TraesCS1A02G024600	12096371	12098518	Drought induced 19 protein type, zinc-binding domain
MQTL1A.1	TraesCS1A02G024700	12098618	12103881	Pseudouridine synthase II, N-terminal
MQTL1A.1	TraesCS1A02G024800	12109358	12109555	Proteinase inhibitor I13, potato inhibitor I
MQTL1A.1	TraesCS1A02G024900	12129622	12129819	Proteinase inhibitor I13, potato inhibitor I
MQTL1A.1	TraesCS1A02G025000	12138837	12139034	Proteinase inhibitor I13, potato inhibitor I
MQTL1A.1	TraesCS1A02G025100	12141981	12144556	Ribosomal protein L22/L17
MQTL1A.1	TraesCS1A02G025200	12157064	12161869	Protein of unknown function DUF707
MQTL1A.1	TraesCS1A02G025300	12170678	12170875	Proteinase inhibitor I13, potato inhibitor I
MQTL1A.1	TraesCS1A02G025400	12184799	12185863	Helicase, C-terminal
MQTL1A.1	TraesCS1A02G025500	12207569	12216167	NB-ARC
MQTL1A.1	TraesCS1A02G025600	12303354	12311465	NB-ARC
MQTL1A.1	TraesCS1A02G025700	12312969	12318272	BRCT domain
MQTL1A.1	TraesCS1A02G025800	12355116	12356701	Oxoglutarate/iron-dependent dioxygenase
MQTL1A.1	TraesCS1A02G025900	12363666	12369892	Protein kinase domain
MQTL1A.1	TraesCS1A02G026000	12371105	12372554	Protein of unknown function DUF868, plant
MQTL1A.1	TraesCS1A02G026100	12404235	12405320	NA
MQTL1A.1	TraesCS1A02G026200	12502526	12507052	NB-ARC
MQTL1A.1	TraesCS1A02G026300	12567299	12573055	NB-ARC
MQTL1A.1	TraesCS1A02G026400	12585035	12592665	NB-ARC
MQTL1A.1	TraesCS1A02G026500	12639162	12640199	Six-bladed beta-propeller, TolB-like
MQTL1A.1	TraesCS1A02G026600	12669534	12669800	NA
MQTL1A.1	TraesCS1A02G026700	12684835	12685050	Proteinase inhibitor I13, potato inhibitor I
MQTL1A.1	TraesCS1A02G026800	12698221	12698445	Proteinase inhibitor I13, potato inhibitor I
MQTL1A.1	TraesCS1A02G026900	12734163	12739704	NA
MQTL1A.1	TraesCS1A02G027000	12769345	12795636	Armadillo-like helical
MQTL1A.1	TraesCS1A02G027100	12859911	12863704	Multicopper oxidase, type 1
MQTL1A.1	TraesCS1A02G027200	12915087	12917028	TFIIH subunit TTDA/Tfb5
MQTL1A.1	TraesCS1A02G027300	12918575	12920144	Cysteine peptidase, cysteine active site
MQTL1A.1	TraesCS1A02G027400	13003151	13006393	Tryptophan synthase beta subunit-like PLP-dependent enzyme
MQTL1A.1	TraesCS1A02G027500	13007820	13009896	NA
MQTL1A.1	TraesCS1A02G027600	13081413	13086602	Elongation factor EFG, domain V-like
MQTL1A.2	TraesCS1A02G030900	14253391	14257167	Protein kinase domain
MQTL1B.1	TraesCS1B02G046400	26395904	26397855	NA
MQTL1B.1	TraesCS1B02G046500	26494713	26497698	NB-ARC
MQTL1B.1	TraesCS1B02G046600	26591191	26592315	F-box domain
MQTL1B.1	TraesCS1B02G046800	26621671	26638285	F-box associated domain, type 3
MQTL1B.1	TraesCS1B02G046900	26650834	26651469	NA
MQTL1B.1	TraesCS1B02G047000	26782156	26786443	Galectin, carbohydrate recognition domain
MQTL1B.1	TraesCS1B02G047100	26855662	26857170	F-box domain
MQTL1B.1	TraesCS1B02G047200	26967665	26971712	NA
MQTL1B.1	TraesCS1B02G047300	27149962	27150081	DVL
MQTL1B.1	TraesCS1B02G047400	27235878	27242405	Short-chain dehydrogenase/reductase SDR
MQTL1B.1	TraesCS1B02G047500	27321810	27322166	NA
MQTL1B.1	TraesCS1B02G047600	27354337	27355181	AWPM-19-like
MQTL1B.1	TraesCS1B02G047700	27674856	27678226	Transcription termination factor, mitochondrial/chloroplastic
MQTL1B.1	TraesCS1B02G047800	28024081	28025532	Thaumatin family
MQTL1B.1	TraesCS1B02G047900	28037099	28041554	Cation/H+ exchanger
MQTL1B.1	TraesCS1B02G048000	28164585	28166267	Very-long-chain 3-ketoacyl-CoA synthase
MQTL1B.1	TraesCS1B02G048100	28305997	28308847	Aromatic amino acid lyase
MQTL1B.1	TraesCS1B02G048200	28322038	28324849	Aromatic amino acid lyase
MQTL1B.3	TraesCS1B02G086900	76138399	76139335	Protein of unknown function DUF674
MQTL2A.1	TraesCS2A02G025000	11974626	11977496	Amidase signature domain
MQTL2A.1	TraesCS2A02G025100	11981890	11983311	Cytochrome P450
MQTL2A.1	TraesCS2A02G025200	11989806	11994640	Amidase signature domain
MQTL2A.1	TraesCS2A02G025300	11997503	12013806	NA
MQTL2A.1	TraesCS2A02G025400	12019967	12022691	Peptidase S8/S53 domain
MQTL2A.1	TraesCS2A02G025500	12047084	12048689	Chalcone/stilbene synthase, N-terminal
MQTL2A.1	TraesCS2A02G025600	12072202	12073480	Chalcone/stilbene synthase, N-terminal
MQTL2A.1	TraesCS2A02G025700	12101768	12103434	Chalcone/stilbene synthase, N-terminal
MQTL2A.1	TraesCS2A02G025800	12129445	12131634	Oxoglutarate/iron-dependent dioxygenase
MQTL2A.1	TraesCS2A02G025900	12139589	12141691	Oxoglutarate/iron-dependent dioxygenase
MQTL2A.1	TraesCS2A02G026000	12159656	12162710	Leucine-rich repeat domain superfamily
MQTL2A.1	TraesCS2A02G026100	12162888	12171818	NB-ARC
MQTL2A.1	TraesCS2A02G026200	12175809	12190631	NB-ARC
MQTL2A.1	TraesCS2A02G026300	12208825	12209721	NB-ARC
MQTL2A.1	TraesCS2A02G026400	12220907	12225388	NB-ARC
MQTL2A.1	TraesCS2A02G026500	12247083	12249990	Oxoglutarate/iron-dependent dioxygenase
MQTL2A.1	TraesCS2A02G026600	12287484	12289174	NADH:flavin oxidoreductase/NADH oxidase, N-terminal
MQTL2A.1	TraesCS2A02G026700	12289478	12291551	Oxoglutarate/iron-dependent dioxygenase
MQTL2A.1	TraesCS2A02G026800	12315023	12316569	Oxoglutarate/iron-dependent dioxygenase
MQTL2A.1	TraesCS2A02G026900	12324869	12327912	HR-like lesion-inducer
MQTL2A.1	TraesCS2A02G027000	12330288	12342627	Actin family
MQTL2A.1	TraesCS2A02G027100	12363966	12368707	Terpene synthase, N-terminal domain
MQTL2A.1	TraesCS2A02G027200	12426515	12434635	Terpene synthase, N-terminal domain
MQTL2A.1	TraesCS2A02G027300	12588007	12590197	Cytochrome P450
MQTL2A.1	TraesCS2A02G027400	12610082	12611933	Cytochrome P450
MQTL2A.1	TraesCS2A02G027500	12698384	12702381	Cytochrome P450
MQTL2A.1	TraesCS2A02G027600	12737989	12742737	Terpene synthase, N-terminal domain
MQTL2A.1	TraesCS2A02G027700	12803704	12805614	Cytochrome P450
MQTL2A.1	TraesCS2A02G027800	12893128	12897700	Terpene synthase, N-terminal domain
MQTL2A.1	TraesCS2A02G027900	12903588	12904622	NA
MQTL2A.1	TraesCS2A02G028000	12911511	12913256	UDP-glucuronosyl/UDP-glucosyltransferase
MQTL2A.1	TraesCS2A02G028100	12960290	12965216	Terpene synthase, N-terminal domain
MQTL2A.2	TraesCS2A02G053800	21939552	21992944	Aminotransferase-like, plant mobile domain
MQTL2A.2	TraesCS2A02G053900	22039020	22039423	NA
MQTL2A.2	TraesCS2A02G054000	22120305	22120718	Virus X resistance protein-like, coiled-coil domain
MQTL2A.2	TraesCS2A02G054100	22192163	22192900	NA
MQTL2A.2	TraesCS2A02G054200	22571240	22573616	UDP-glucuronosyl/UDP-glucosyltransferase
MQTL2A.2	TraesCS2A02G054300	22580103	22582967	NA
MQTL2A.2	TraesCS2A02G054400	22628152	22629131	NA
MQTL2A.2	TraesCS2A02G054500	22801007	22801294	Peptidase C1A, papain C-terminal
MQTL2A.2	TraesCS2A02G054600	23132036	23132323	Peptidase C1A, papain C-terminal
MQTL2A.2	TraesCS2A02G054700	23190805	23191128	Peptidase C1A, papain C-terminal
MQTL2A.2	TraesCS2A02G054800	23191465	23191911	Peptidase C1A, papain C-terminal
MQTL2A.2	TraesCS2A02G054900	23288678	23288965	Peptidase C1A, papain C-terminal
MQTL2A.2	TraesCS2A02G055100	23796346	23796681	Protein translocase complex, SecE/Sec61-gamma subunit
MQTL2A.2	TraesCS2A02G055200	23803107	23806271	Protein kinase domain
MQTL2A.2	TraesCS2A02G055300	23826137	23826829	Protein DMP
MQTL2A.2	TraesCS2A02G055400	23828448	23829284	Protein DMP
MQTL2B.1	TraesCS2B02G014600	6956303	6958822	Cytochrome P450
MQTL2B.1	TraesCS2B02G014700	6985720	6987504	Cytochrome P450
MQTL2B.1	TraesCS2B02G014800	7043071	7043934	Cytochrome P450
MQTL2B.1	TraesCS2B02G014900	7066657	7069681	Cytochrome P450
MQTL2B.1	TraesCS2B02G015000	7081061	7081943	Cytochrome P450
MQTL2B.1	TraesCS2B02G015100	7108878	7109882	Cytochrome P450
MQTL2B.1	TraesCS2B02G015200	7112372	7115821	Terpene synthase, N-terminal domain
MQTL2B.1	TraesCS2B02G015300	7146882	7149155	Terpene synthase, N-terminal domain
MQTL2B.1	TraesCS2B02G015400	7160657	7161649	Cytochrome P450
MQTL2B.1	TraesCS2B02G015500	7428456	7443833	SET domain
MQTL2B.1	TraesCS2B02G015600	7447722	7460468	Terpene synthase, N-terminal domain
MQTL2B.1	TraesCS2B02G015700	7565607	7579969	Cytochrome P450
MQTL2B.1	TraesCS2B02G015900	7643087	7645223	Cytochrome P450
MQTL2B.1	TraesCS2B02G016000	7645446	7648835	Hexokinase
MQTL2B.1	TraesCS2B02G016100	7654561	7658535	NA
MQTL2B.1	TraesCS2B02G016200	7661710	7662105	NA
MQTL2B.1	TraesCS2B02G016300	7682563	7684162	Late embryogenesis abundant protein, LEA_2 subgroup
MQTL2B.1	TraesCS2B02G016400	7689153	7689905	NA
MQTL2B.1	TraesCS2B02G016500	7771483	7773424	Cytochrome P450
MQTL2B.1	TraesCS2B02G016600	7776644	7778289	Transferase
MQTL2B.1	TraesCS2B02G016700	7799305	7803764	Terpene synthase, N-terminal domain
MQTL2B.1	TraesCS2B02G016800	7814111	7816247	Cytochrome P450
MQTL2B.1	TraesCS2B02G016900	7837463	7839019	FAD linked oxidase, N-terminal
MQTL2B.1	TraesCS2B02G017000	7855218	7856756	Cytochrome P450
MQTL2B.1	TraesCS2B02G017100	7912589	7912843	Terpene synthase, N-terminal domain
MQTL2B.1	TraesCS2B02G017200	8010162	8011870	Cytochrome P450
MQTL2B.1	TraesCS2B02G017300	8069953	8071429	FAD linked oxidase, N-terminal
MQTL2B.1	TraesCS2B02G017400	8078296	8082949	Terpene synthase, N-terminal domain
MQTL2B.1	TraesCS2B02G017500	8174824	8176508	Cytochrome P450
MQTL2B.1	TraesCS2B02G017600	8233761	8238443	Terpene synthase, N-terminal domain
MQTL2B.1	TraesCS2B02G017700	8249939	8252085	Cytochrome P450
MQTL2B.1	TraesCS2B02G017800	8272928	8274588	NA
MQTL2B.1	TraesCS2B02G017900	8275358	8275759	NA
MQTL2B.1	TraesCS2B02G018000	8276722	8278488	NA
MQTL2B.1	TraesCS2B02G018100	8290068	8293511	Terpene synthase, N-terminal domain
MQTL2B.1	TraesCS2B02G018200	8385714	8389997	NB-ARC
MQTL2B.1	TraesCS2B02G018300	8500503	8508395	Transferase
MQTL2B.1	TraesCS2B02G018400	8511941	8514055	NB-ARC
MQTL2B.1	TraesCS2B02G018500	8561501	8569381	NB-ARC
MQTL2B.1	TraesCS2B02G018600	8592551	8596822	NB-ARC
MQTL2B.1	TraesCS2B02G018700	8666351	8668189	NB-ARC
MQTL2B.1	TraesCS2B02G018800	8670792	8671418	Leucine-rich repeat domain superfamily
MQTL2B.1	TraesCS2B02G018900	8747772	8748197	Cytochrome P450
MQTL2B.1	TraesCS2B02G019000	8749777	8750544	Cytochrome P450
MQTL2B.1	TraesCS2B02G019100	8766184	8773006	O-acyltransferase, WSD1, N-terminal
MQTL2B.2	TraesCS2B02G583300	770679795	770687184	Clathrin, heavy chain/VPS, 7-fold repeat
MQTL2B.2	TraesCS2B02G583200	770677357	770679487	Ubiquinone biosynthesis protein Coq4
MQTL2B.2	TraesCS2B02G582800	770185305	770186709	NA
MQTL2B.2	TraesCS2B02G584200	771230150	771234400	ATP-dependent RNA helicase DEAD-box, conserved site
MQTL2B.2	TraesCS2B02G582300	769949352	769950767	Signal transduction response regulator, receiver domain
MQTL2B.2	TraesCS2B02G583600	770765277	770767674	Thiamine pyrophosphate enzyme, C-terminal TPP-binding
MQTL2B.2	TraesCS2B02G583700	771038729	771040774	Glycosyl hydrolase, five-bladed beta-propellor domain superfamily
MQTL2B.2	TraesCS2B02G583400	770745754	770748534	F-box domain
MQTL2B.2	TraesCS2B02G583800	771040940	771045329	NA
MQTL2B.2	TraesCS2B02G583100	770675090	770677199	Tetratricopeptide-like helical domain superfamily
MQTL2B.2	TraesCS2B02G583500	770756417	770760519	Pentatricopeptide repeat
MQTL2B.2	TraesCS2B02G584000	771184907	771188118	Pentatricopeptide repeat
MQTL2B.2	TraesCS2B02G582400	770035033	770039872	Uracil-DNA glycosylase family 1
MQTL2B.2	TraesCS2B02G583900	771045839	771048528	NA
MQTL2B.2	TraesCS2B02G582500	770055312	770056235	Phytocyanin domain
MQTL2B.2	TraesCS2B02G582600	770063682	770066024	Pentatricopeptide repeat
MQTL2B.2	TraesCS2B02G584100	771194107	771200612	Protein kinase domain
MQTL2B.3	TraesCS2B02G595000	779260732	779262711	Glycoside hydrolase, family 32
MQTL2B.3	TraesCS2B02G596800	780012843	780017061	Ubiquitin-conjugating enzyme E2
MQTL2B.3	TraesCS2B02G594500	779101022	779102772	TRAF-like
MQTL2B.3	TraesCS2B02G595300	779344297	779348015	Amidohydrolase-related
MQTL2B.3	TraesCS2B02G595100	779312638	779317765	Mlo-related protein
MQTL2B.3	TraesCS2B02G595900	779403611	779405204	FAD-binding domain
MQTL2B.3	TraesCS2B02G594700	779179160	779184177	Glycoside hydrolase, family 32
MQTL2B.3	TraesCS2B02G594900	779251292	779256095	Glycoside hydrolase, family 32
MQTL2B.3	TraesCS2B02G593400	778173697	778179566	N-acetylglucosaminyl phosphatidylinositol deacetylase-related
MQTL2B.3	TraesCS2B02G593500	778181821	778184102	Sugar/inositol transporter
MQTL2B.3	TraesCS2B02G595700	779372411	779374004	Flavin monooxygenase FMO
MQTL2B.3	TraesCS2B02G596200	779634619	779636212	Flavin monooxygenase FMO
MQTL2B.3	TraesCS2B02G596100	779429546	779431139	Flavin monooxygenase FMO
MQTL2B.3	TraesCS2B02G593800	778476215	778477018	NB-ARC
MQTL2B.3	TraesCS2B02G594200	778848698	778851420	Clathrin light chain
MQTL2B.3	TraesCS2B02G596600	779861522	779864156	Zinc finger, RING-type
MQTL2B.3	TraesCS2B02G594800	779186799	779187200	NA
MQTL2B.3	TraesCS2B02G596500	779854577	779858004	GHMP kinase, ATP-binding, conserved site
MQTL2B.3	TraesCS2B02G595600	779367670	779371534	Bystin
MQTL2B.3	TraesCS2B02G594600	779149373	779149759	Glycosyl hydrolase family 32, C-terminal
MQTL2B.3	TraesCS2B02G595400	779353773	779356520	NA
MQTL2B.3	TraesCS2B02G595800	779390936	779392529	Flavin monooxygenase FMO
MQTL2B.3	TraesCS2B02G596400	779850560	779853570	NA
MQTL2B.3	TraesCS2B02G596300	779832820	779837364	Transcription factor TFIIH subunit p52/Tfb2
MQTL2B.3	TraesCS2B02G594300	779040576	779040923	Rapid ALkalinization Factor
MQTL2B.3	TraesCS2B02G594100	778845348	778849394	Protein kinase domain
MQTL2B.3	TraesCS2B02G594000	778832295	778833934	Sugar/inositol transporter
MQTL2B.3	TraesCS2B02G593700	778450820	778451566	NB-ARC
MQTL2B.3	TraesCS2B02G596000	779416637	779418230	Flavin monooxygenase FMO
MQTL2B.3	TraesCS2B02G595500	779365108	779366745	Domain of unknown function DUF4220
MQTL2B.3	TraesCS2B02G593900	778778941	778787560	NB-ARC
MQTL2B.3	TraesCS2B02G596700	779880390	779882468	Protein kinase domain
MQTL2B.3	TraesCS2B02G595200	779338554	779344147	DNA mismatch repair protein MutS, C-terminal
MQTL2B.3	TraesCS2B02G594400	779070566	779080324	Peptidase M28
MQTL2B.3	TraesCS2B02G593600	778287312	778293436	NB-ARC
MQTL2B.4	TraesCS2B02G453100	646972275	646976168	Uncharacterized membrane protein At1g16860-like
MQTL2B.4	TraesCS2B02G452600	646597726	646599000	F-box domain
MQTL2B.4	TraesCS2B02G452300	646214215	646215789	Plastid lipid-associated protein/fibrillin conserved domain
MQTL2B.4	TraesCS2B02G453000	646954449	646959734	Uncharacterized membrane protein At1g16860-like
MQTL2B.4	TraesCS2B02G451700	645307235	645310410	Cation transporter
MQTL2B.4	TraesCS2B02G452400	646411925	646417556	Protein kinase domain
MQTL2B.4	TraesCS2B02G452700	646599981	646601335	NA
MQTL2B.4	TraesCS2B02G452100	646066328	646066640	Bifunctional inhibitor/plant lipid transfer protein/seed storage helical domain
MQTL2B.4	TraesCS2B02G452500	646453080	646455272	RNA methyltransferase RlmH
MQTL2B.4	TraesCS2B02G452200	646210092	646214150	Glycosyl transferase, family 14
MQTL2B.4	TraesCS2B02G451800	645470305	645474469	Cation transporter
MQTL2B.4	TraesCS2B02G452800	646658935	646660361	F-box domain
MQTL2B.4	TraesCS2B02G452900	646687574	646694790	NA
MQTL2B.4	TraesCS2B02G451500	645133223	645133805	NA
MQTL2B.4	TraesCS2B02G451900	646017699	646020559	NA
MQTL2B.4	TraesCS2B02G451600	645302238	645306033	Cation transporter
MQTL2B.5	TraesCS2B02G381000	545154783	545157775	PMR5 N-terminal domain
MQTL2B.5	TraesCS2B02G381800	545365235	545367943	SANT/Myb domain
MQTL2B.5	TraesCS2B02G380900	545151119	545153928	NA
MQTL2B.5	TraesCS2B02G381900	545432540	545434270	Transmembrane protein GPR107/GPR108-like
MQTL2B.5	TraesCS2B02G381300	545230235	545231416	Alpha/beta hydrolase fold-3
MQTL2B.5	TraesCS2B02G382100	545864839	545865593	NA
MQTL2B.5	TraesCS2B02G380500	544763181	544774996	HEAT repeat
MQTL2B.5	TraesCS2B02G381400	545251555	545254180	Protein kinase domain
MQTL2B.5	TraesCS2B02G381600	545268090	545271851	Glutaredoxin
MQTL2B.5	TraesCS2B02G380300	544280468	544281971	Transferase
MQTL2B.5	TraesCS2B02G381200	545226203	545229998	NA
MQTL2B.5	TraesCS2B02G382000	545754999	545757578	Proliferating cell nuclear antigen, PCNA
MQTL2B.5	TraesCS2B02G381500	545258521	545267670	Isocitrate dehydrogenase NADP-dependent
MQTL2B.5	TraesCS2B02G380600	544981351	544984884	GDSL lipase/esterase
MQTL2B.5	TraesCS2B02G381700	545270724	545271842	NAC domain
MQTL2B.5	TraesCS2B02G381100	545158021	545160917	NA
MQTL2B.5	TraesCS2B02G380700	544985992	544987864	UbiE/COQ5 methyltransferase
MQTL2B.5	TraesCS2B02G380800	544990354	544996445	WD40 repeat
MQTL2B.5	TraesCS2B02G380400	544709642	544711354	Transferase
MQTL2D.1	TraesCS2D02G517400	608387700	608388236	NA
MQTL2D.1	TraesCS2D02G518100	608537487	608541232	EamA domain
MQTL2D.1	TraesCS2D02G516800	607964028	607964695	Leucine-rich repeat
MQTL2D.1	TraesCS2D02G518200	608557646	608559525	Pyridoxal phosphate-dependent decarboxylase
MQTL2D.1	TraesCS2D02G516100	607634371	607636156	Mitochondrial glycoprotein
MQTL2D.1	TraesCS2D02G517700	608481749	608484334	Short-chain dehydrogenase/reductase SDR
MQTL2D.1	TraesCS2D02G516700	607960348	607961901	Leucine-rich repeat
MQTL2D.1	TraesCS2D02G517800	608487590	608488300	Granulin
MQTL2D.1	TraesCS2D02G516300	607669461	607676782	ERCC4 domain
MQTL2D.1	TraesCS2D02G516000	607418412	607425112	Zinc finger, RING-type
MQTL2D.1	TraesCS2D02G515900	607283456	607284936	AP2/ERF domain
MQTL2D.1	TraesCS2D02G517500	608450763	608451374	Protein of unknown function DUF247, plant
MQTL2D.1	TraesCS2D02G518000	608521530	608522405	Galactose oxidase/kelch, beta-propeller
MQTL2D.1	TraesCS2D02G518700	608755165	608767526	Tetratricopeptide-like helical domain superfamily
MQTL2D.1	TraesCS2D02G517200	608196430	608200931	Carbohydrate kinase, FGGY
MQTL2D.1	TraesCS2D02G517600	608477275	608481252	Peptidase C19, ubiquitin carboxyl-terminal hydrolase
MQTL2D.1	TraesCS2D02G518400	608660610	608661263	Lysine methyltransferase
MQTL2D.1	TraesCS2D02G518300	608576639	608578540	Pyridoxal phosphate-dependent decarboxylase
MQTL2D.1	TraesCS2D02G517900	608511739	608512611	F-box associated domain, type 3
MQTL2D.1	TraesCS2D02G516200	607651367	607657784	ERCC4 domain
MQTL2D.1	TraesCS2D02G517100	608183938	608187389	Leucine-rich repeat
MQTL2D.1	TraesCS2D02G516900	607970384	607973781	Leucine-rich repeat
MQTL2D.1	TraesCS2D02G518500	608721880	608724070	CRIB domain
MQTL2D.1	TraesCS2D02G516400	607680168	607681355	NA
MQTL2D.1	TraesCS2D02G516600	607955544	607958443	Zinc finger, UBP-type
MQTL2D.1	TraesCS2D02G517000	607986836	607997092	Myc-type, basic helix-loop-helix (bHLH) domain
MQTL2D.1	TraesCS2D02G518600	608745626	608746598	VQ
MQTL2D.1	TraesCS2D02G517300	608374622	608375844	NA
MQTL2D.1	TraesCS2D02G516500	607933268	607938429	Zinc finger, UBP-type
MQTL2D.2	TraesCS2D02G530600	617051125	617054041	Chalcone/stilbene synthase, N-terminal
MQTL2D.2	TraesCS2D02G532300	617633476	617636538	Pentatricopeptide repeat
MQTL2D.2	TraesCS2D02G532182	617546025	617547515	Pentatricopeptide repeat
MQTL2D.2	TraesCS2D02G531700	617396989	617399099	LSM domain, eukaryotic/archaea-type
MQTL2D.2	TraesCS2D02G530100	616938183	616941490	Putative methionine gamma-lyase
MQTL2D.2	TraesCS2D02G533300	617965028	617967864	Zinc finger, CCHC-type
MQTL2D.2	TraesCS2D02G532200	617547874	617548755	Pentatricopeptide repeat
MQTL2D.2	TraesCS2D02G533200	617957559	617958254	Protein of unknown function wound-induced
MQTL2D.2	TraesCS2D02G535400	618301589	618302926	Peptidase M10, metallopeptidase
MQTL2D.2	TraesCS2D02G530800	617074179	617074601	NA
MQTL2D.2	TraesCS2D02G533400	617973052	617973324	Protein of unknown function wound-induced
MQTL2D.2	TraesCS2D02G529200	616576397	616579330	NA
MQTL2D.2	TraesCS2D02G529100	616569296	616574679	RNA recognition motif domain
MQTL2D.2	TraesCS2D02G534200	618132569	618132841	Protein of unknown function wound-induced
MQTL2D.2	TraesCS2D02G530400	616952435	616955208	Glycosyl transferase, family 8
MQTL2D.2	TraesCS2D02G534600	618149270	618154672	Diacylglycerol kinase, accessory domain
MQTL2D.2	TraesCS2D02G530200	616942423	616946515	NB-ARC
MQTL2D.2	TraesCS2D02G533100	617941887	617942162	Protein of unknown function wound-induced
MQTL2D.2	TraesCS2D02G534000	618083760	618085136	NA
MQTL2D.2	TraesCS2D02G533900	618062046	618062291	Protein of unknown function wound-induced
MQTL2D.2	TraesCS2D02G532000	617522533	617536326	Protein of unknown function wound-induced
MQTL2D.2	TraesCS2D02G533700	618003948	618004518	Protein of unknown function wound-induced
MQTL2D.2	TraesCS2D02G529700	616754939	616755438	NA
MQTL2D.2	TraesCS2D02G531400	617211839	617221143	PDZ domain
MQTL2D.2	TraesCS2D02G530900	617074366	617078126	Protein kinase domain
MQTL2D.2	TraesCS2D02G531200	617134060	617134870	NA
MQTL2D.2	TraesCS2D02G529500	616625519	616627949	Zinc finger, RING-type
MQTL2D.2	TraesCS2D02G535100	618287013	618288592	Flavin monooxygenase-like
MQTL2D.2	TraesCS2D02G528900	616515164	616515768	EPIDERMAL PATTERNING FACTOR-like protein
MQTL2D.2	TraesCS2D02G535200	618287614	618288051	NA
MQTL2D.2	TraesCS2D02G532800	617894612	617897359	Glycosyltransferase 2-like
MQTL2D.2	TraesCS2D02G535600	618333401	618338134	Protein kinase domain
MQTL2D.2	TraesCS2D02G532500	617760363	617762807	Pentatricopeptide repeat
MQTL2D.2	TraesCS2D02G530300	616949164	616952241	NA
MQTL2D.2	TraesCS2D02G531300	617208927	617211773	Peptidase S1, PA clan
MQTL2D.2	TraesCS2D02G533600	617995075	617995681	Protein of unknown function wound-induced
MQTL2D.2	TraesCS2D02G534400	618138520	618143248	Protein kinase domain
MQTL2D.2	TraesCS2D02G529300	616598907	616600278	Alpha/beta hydrolase fold-1
MQTL2D.2	TraesCS2D02G530700	617071698	617073840	Protein kinase domain
MQTL2D.2	TraesCS2D02G531500	617388200	617395795	Concanavalin A-like lectin/glucanase domain superfamily
MQTL2D.2	TraesCS2D02G529000	616525223	616530794	Basic-leucine zipper domain
MQTL2D.2	TraesCS2D02G530000	616935814	616937779	S1/P1 nuclease
MQTL2D.2	TraesCS2D02G531100	617092730	617093407	Plant antimicrobial peptide
MQTL2D.2	TraesCS2D02G532700	617890854	617894816	Anticodon-binding
MQTL2D.2	TraesCS2D02G529600	616634323	616637435	BTB/POZ domain
MQTL2D.2	TraesCS2D02G531800	617405521	617409603	GNAT domain
MQTL2D.2	TraesCS2D02G529900	616927425	616928377	NA
MQTL2D.2	TraesCS2D02G531900	617464026	617464586	Cytochrome P450
MQTL2D.2	TraesCS2D02G528700	616502020	616505403	Transcription termination factor, mitochondrial/chloroplastic
MQTL2D.2	TraesCS2D02G531600	617390990	617396813	DNA double-strand break repair protein Mre11
MQTL2D.2	TraesCS2D02G531819	617414356	617417584	Pentatricopeptide repeat
MQTL2D.2	TraesCS2D02G535000	618250631	618252489	Exocyst complex component Exo70
MQTL2D.2	TraesCS2D02G533000	617907246	617909922	Pentatricopeptide repeat
MQTL2D.2	TraesCS2D02G534300	618136619	618136930	NA
MQTL2D.2	TraesCS2D02G534800	618246861	618249041	Protein kinase domain
MQTL2D.2	TraesCS2D02G533800	618060584	618061128	Protein of unknown function wound-induced
MQTL2D.2	TraesCS2D02G534700	618202754	618203698	Transcription factor GRAS
MQTL2D.2	TraesCS2D02G532600	617886936	617890264	Pentatricopeptide repeat
MQTL2D.2	TraesCS2D02G528800	616503505	616511589	DNA-directed DNA polymerase, family A, palm domain
MQTL2D.2	TraesCS2D02G532100	617538824	617541139	Pentatricopeptide repeat
MQTL2D.2	TraesCS2D02G528600	616455106	616455448	Mitochondrial carrier domain superfamily
MQTL2D.2	TraesCS2D02G532400	617731227	617733186	Pentatricopeptide repeat
MQTL2D.2	TraesCS2D02G534100	618129328	618129615	Protein of unknown function wound-induced
MQTL2D.2	TraesCS2D02G531000	617081012	617089572	Short-chain dehydrogenase/reductase SDR
MQTL2D.2	TraesCS2D02G534500	618147760	618148305	Protein of unknown function wound-induced
MQTL2D.2	TraesCS2D02G534900	618249879	618250418	Exocyst complex component Exo70
MQTL2D.2	TraesCS2D02G529800	616923150	616924195	Zinc finger, RING-type
MQTL2D.2	TraesCS2D02G535300	618295793	618296080	B3 DNA binding domain
MQTL2D.2	TraesCS2D02G529400	616602215	616609455	Mitochondrial inner membrane protein Mitofilin
MQTL2D.2	TraesCS2D02G533500	617992157	617992426	Protein of unknown function wound-induced
MQTL2D.3	TraesCS2D02G571300	637652434	637659316	Chaperonin Cpn60/TCP-1 family
MQTL2D.3	TraesCS2D02G571200	637649854	637652332	Sugar phosphate transporter domain
MQTL3A.2	TraesCS3A02G054000	31558996	31560648	AP2/ERF domain
MQTL3A.2	TraesCS3A02G054100	31659532	31667152	AAA+ ATPase domain
MQTL3A.2	TraesCS3A02G054200	31735342	31741833	ATPase, AFG1-like
MQTL3A.2	TraesCS3A02G054300	31788002	31788692	Pectinesterase inhibitor domain
MQTL3A.2	TraesCS3A02G054400	31847956	31849368	UDP-glucuronosyl/UDP-glucosyltransferase
MQTL3A.2	TraesCS3A02G054500	31888572	31906228	NA
MQTL3A.2	TraesCS3A02G054600	31926134	31930997	NB-ARC
MQTL3A.2	TraesCS3A02G054700	31948379	31952404	WD40 repeat
MQTL3A.2	TraesCS3A02G054800	31952535	31956959	Root UVB sensitive family
MQTL3A.2	TraesCS3A02G054900	32096354	32097926	UDP-glucuronosyl/UDP-glucosyltransferase
MQTL3A.2	TraesCS3A02G055000	32100094	32100573	Peptidase C1A, papain C-terminal
MQTL3A.2	TraesCS3A02G055100	32114968	32120378	NA
MQTL3A.2	TraesCS3A02G055200	32118364	32119341	Serralysin-like metalloprotease, C-terminal
MQTL3A.2	TraesCS3A02G055300	32120273	32124902	NA
MQTL3A.2	TraesCS3A02G055400	32142262	32144885	CGI121/TPRKB
MQTL3A.2	TraesCS3A02G055500	32145925	32149547	Glycosyl transferase, family 1
MQTL3A.2	TraesCS3A02G055600	32150045	32153332	14-3-3 protein
MQTL3A.2	TraesCS3A02G055700	32152342	32152995	F-box domain
MQTL3A.2	TraesCS3A02G055800	32173013	32176735	Glutathione S-transferase, C-terminal
MQTL3A.2	TraesCS3A02G055900	32224350	32234406	Multi antimicrobial extrusion protein
MQTL3A.2	TraesCS3A02G056000	32251515	32253338	SANT/Myb domain
MQTL3A.2	TraesCS3A02G056100	32384710	32387330	SANT/Myb domain
MQTL3A.2	TraesCS3A02G056200	32412888	32413166	Serpin family
MQTL3A.2	TraesCS3A02G056300	32414573	32417008	Protein kinase domain
MQTL3A.2	TraesCS3A02G056400	32425722	32428453	Proton-dependent oligopeptide transporter family
MQTL3A.2	TraesCS3A02G056500	32639616	32642710	Small GTPase
MQTL3A.2	TraesCS3A02G056600	32646665	32650869	Small GTPase
MQTL3A.2	TraesCS3A02G056700	32700757	32706314	Small GTPase
MQTL3A.2	TraesCS3A02G056800	32716216	32718252	Small GTPase
MQTL3A.2	TraesCS3A02G056900	32863884	32864815	Small GTPase
MQTL3A.2	TraesCS3A02G057000	32874669	32876838	Proton-dependent oligopeptide transporter family
MQTL3A.2	TraesCS3A02G057100	32999694	33001275	GDSL lipase/esterase
MQTL3A.2	TraesCS3A02G057200	33139758	33142556	SGNH hydrolase superfamily
MQTL3A.2	TraesCS3A02G057300	33200071	33203818	Domain of unknown function DUF1618
MQTL3B.1	TraesCS3B02G023200	9931500	9939414	Endonuclease III-like, iron-sulphur cluster loop motif
MQTL3B.1	TraesCS3B02G023300	10013879	10014906	Zinc finger, RING-type
MQTL3B.1	TraesCS3B02G023400	10045662	10048767	Leucine-rich repeat domain superfamily
MQTL3B.1	TraesCS3B02G023500	10050287	10051117	Quinoprotein amine dehydrogenase, beta chain-like
MQTL3B.1	TraesCS3B02G023600	10170580	10175005	Domain of unknown function DUF4220
MQTL3B.1	TraesCS3B02G023700	10198656	10202090	Glycosyltransferase 61
MQTL3B.1	TraesCS3B02G023800	10221325	10222509	DC1
MQTL3B.1	TraesCS3B02G023900	10231065	10234756	Glycosyltransferase 61
MQTL3B.1	TraesCS3B02G024000	10248796	10251587	Glycosyltransferase 61
MQTL3B.1	TraesCS3B02G024100	10301553	10309014	Protein kinase domain
MQTL3B.1	TraesCS3B02G024200	10325132	10343880	Protein kinase domain
MQTL3B.1	TraesCS3B02G024300	10388175	10392856	Protein kinase domain
MQTL3B.1	TraesCS3B02G024400	10406614	10407459	Gnk2-homologous domain
MQTL3B.1	TraesCS3B02G024500	10562122	10573523	Protein kinase domain
MQTL3B.1	TraesCS3B02G024600	10627150	10632531	Phosphatidyl serine synthase
MQTL3B.1	TraesCS3B02G024800	10664871	10665179	NA
MQTL3B.1	TraesCS3B02G024900	10707583	10717161	Helicase, C-terminal
MQTL3B.2	TraesCS3B02G033300	16056140	16057123	P-loop containing nucleoside triphosphate hydrolase
MQTL3B.2	TraesCS3B02G033400	16078276	16079730	UDP-glucuronosyl/UDP-glucosyltransferase
MQTL3B.2	TraesCS3B02G033500	16078282	16079748	NA
MQTL3B.2	TraesCS3B02G033600	16123174	16123437	NA
MQTL3B.2	TraesCS3B02G033700	16129137	16130949	TRAF-like
MQTL3B.2	TraesCS3B02G033800	16133129	16137429	TRAF-like
MQTL3B.2	TraesCS3B02G033900	16180088	16180376	Ribosomal protein S21e
MQTL3B.2	TraesCS3B02G034000	16202219	16202482	NA
MQTL3B.2	TraesCS3B02G034100	16212873	16215454	Heavy metal-associated domain, HMA
MQTL3B.2	TraesCS3B02G034200	16333353	16334691	Acyl-CoA thioester hydrolase YbgC/YbaW family
MQTL3B.2	TraesCS3B02G034300	16403809	16404992	Plant peroxidase
MQTL3B.2	TraesCS3B02G034400	16439668	16444830	WD40 repeat
MQTL3B.2	TraesCS3B02G034500	16449576	16455782	Ubiquitin-conjugating enzyme E2
MQTL3B.2	TraesCS3B02G034600	16457625	16463204	Cellulose synthase
MQTL3B.2	TraesCS3B02G034700	16692513	16694199	UDP-glucuronosyl/UDP-glucosyltransferase
MQTL3B.2	TraesCS3B02G034800	16756502	16758220	UDP-glucuronosyl/UDP-glucosyltransferase
MQTL3B.2	TraesCS3B02G034900	16958538	16959902	NA
MQTL3B.2	TraesCS3B02G035000	16983166	16984121	NA
MQTL3B.2	TraesCS3B02G035100	17081352	17087675	NB-ARC
MQTL3B.2	TraesCS3B02G035200	17187124	17190917	Cupredoxin
MQTL3B.2	TraesCS3B02G035300	17314717	17316496	F-box domain
MQTL3B.2	TraesCS3B02G035400	17318828	17319285	NA
MQTL3B.2	TraesCS3B02G035500	17331531	17333316	F-box-like domain superfamily
MQTL3B.2	TraesCS3B02G035600	17558579	17563046	SUF system FeS cluster assembly, SufBD
MQTL3B.2	TraesCS3B02G035700	17577138	17578361	Aspartic peptidase A1 family
MQTL3B.2	TraesCS3B02G035800	17595164	17602305	NB-ARC
MQTL3B.2	TraesCS3B02G035900	17613806	17616785	Protein of unknown function DUF3326
MQTL3B.2	TraesCS3B02G036000	17624897	17625641	SANT/Myb domain
MQTL3B.2	TraesCS3B02G036100	17782452	17783830	Patatin-like phospholipase domain
MQTL3B.2	TraesCS3B02G036200	17788586	17789611	Proteinase inhibitor I12, Bowman-Birk
MQTL3B.2	TraesCS3B02G036300	17805398	17806924	F-box domain
MQTL3B.2	TraesCS3B02G036400	17865175	17866543	Proteinase inhibitor I12, Bowman-Birk
MQTL3B.2	TraesCS3B02G036500	17902937	17905885	Patatin-like phospholipase domain
MQTL3D.1	TraesCS3D02G120000	75733615	75740231	Serine incorporator/TMS membrane protein
MQTL3D.1	TraesCS3D02G120100	75766313	75767376	NA
MQTL3D.1	TraesCS3D02G120200	75946541	75948546	UDP-glucuronosyl/UDP-glucosyltransferase
MQTL3D.1	TraesCS3D02G120300	75952487	75958560	DNA polymerase alpha/delta/epsilon, subunit B
MQTL3D.1	TraesCS3D02G120400	75962021	75963851	UDP-glucuronosyl/UDP-glucosyltransferase
MQTL3D.1	TraesCS3D02G120500	75984645	75989997	Tetratricopeptide-like helical domain superfamily
MQTL3D.1	TraesCS3D02G120600	76377243	76383834	Tudor domain
MQTL3D.1	TraesCS3D02G120700	76396782	76399520	NA
MQTL3D.1	TraesCS3D02G120800	76916263	76930374	Translocation and assembly module TamB
MQTL3D.1	TraesCS3D02G120900	76930550	76933951	NA
MQTL3D.1	TraesCS3D02G121000	76934365	76938868	Target SNARE coiled-coil homology domain
MQTL3D.1	TraesCS3D02G121100	77321126	77321521	Zinc finger, RING/FYVE/PHD-type
MQTL3D.1	TraesCS3D02G121200	77344709	77345866	NA
MQTL3D.2	TraesCS3D02G113300	67458412	67461164	WRKY domain
MQTL3D.2	TraesCS3D02G113400	67470659	67484580	WD40 repeat
MQTL3D.2	TraesCS3D02G113500	67534173	67536037	NA
MQTL3D.2	TraesCS3D02G113600	67541388	67544595	Transferase
MQTL3D.2	TraesCS3D02G113700	67629962	67631779	FAD linked oxidase, N-terminal
MQTL3D.2	TraesCS3D02G113800	67650928	67656543	Glutamyl/glutaminyl-tRNA synthetase
MQTL3D.2	TraesCS3D02G113900	67658648	67664711	Domain of unknown function DUF1664
MQTL3D.2	TraesCS3D02G114000	67674916	67681818	Structure-specific recognition protein
MQTL3D.2	TraesCS3D02G114100	67710273	67713074	Phosducin, thioredoxin-like domain
MQTL3D.2	TraesCS3D02G114200	67713078	67713896	NA
MQTL3D.2	TraesCS3D02G114300	67717667	67729719	Homeobox domain
MQTL3D.2	TraesCS3D02G114400	68036256	68036813	Zinc finger C2H2-type
MQTL3D.2	TraesCS3D02G114500	68070840	68071972	Zinc finger C2H2-type
MQTL3D.2	TraesCS3D02G114600	68076618	68081972	Ubiquitin-conjugating enzyme E2
MQTL3D.2	TraesCS3D02G114700	68170180	68170989	Alpha crystallin/Hsp20 domain
MQTL3D.2	TraesCS3D02G114800	68273710	68274517	Alpha crystallin/Hsp20 domain
MQTL3D.2	TraesCS3D02G114900	68325091	68325579	Alpha crystallin/Hsp20 domain
MQTL3D.2	TraesCS3D02G115000	68335048	68335874	Alpha crystallin/Hsp20 domain
MQTL3D.2	TraesCS3D02G115100	68389101	68389875	Alpha crystallin/Hsp20 domain
MQTL3D.2	TraesCS3D02G115200	68430547	68431219	Alpha crystallin/Hsp20 domain
MQTL3D.2	TraesCS3D02G115300	68833188	68833910	Alpha crystallin/Hsp20 domain
MQTL3D.2	TraesCS3D02G115400	68842967	68843413	Alpha crystallin/Hsp20 domain
MQTL3D.2	TraesCS3D02G115500	68843916	68849052	P-loop containing nucleoside triphosphate hydrolase
MQTL3D.2	TraesCS3D02G115600	68880613	68881599	NA
MQTL3D.2	TraesCS3D02G115700	68898616	68913616	Endonuclease I
MQTL4A.2	TraesCS4A02G009400	5664229	5670424	Lipoxygenase
MQTL4A.2	TraesCS4A02G009500	5706716	5707561	LURP-one-related
MQTL4A.2	TraesCS4A02G009600	5742304	5743659	NA
MQTL4A.2	TraesCS4A02G009700	5811873	5813246	Transferase
MQTL4A.2	TraesCS4A02G009800	5815354	5816718	Transferase
MQTL4A.2	TraesCS4A02G009900	5832955	5834429	F-box-like domain superfamily
MQTL4A.2	TraesCS4A02G010000	5835053	5839914	Protein kinase domain
MQTL4A.2	TraesCS4A02G010100	5972653	5973458	NA
MQTL4A.2	TraesCS4A02G010200	5982822	5983514	Germin
MQTL4A.2	TraesCS4A02G010300	5982975	5992168	Tubulin-tyrosine ligase/Tubulin polyglutamylase
MQTL4A.2	TraesCS4A02G010400	6003819	6007987	Alpha/beta hydrolase fold-1
MQTL4A.2	TraesCS4A02G010500	6009287	6011749	Alpha/beta hydrolase fold-1
MQTL4A.2	TraesCS4A02G010600	6016464	6018243	Alpha/beta hydrolase fold-1
MQTL4A.2	TraesCS4A02G010700	6018585	6019659	CCB3/YggT
MQTL4A.2	TraesCS4A02G010800	6020338	6033023	P-type ATPase
MQTL4A.2	TraesCS4A02G010900	6033434	6033544	NA
MQTL4A.2	TraesCS4A02G011000	6035206	6038960	Zinc finger, RING-type
MQTL4A.2	TraesCS4A02G011100	6340717	6346516	Peptidase S10, serine carboxypeptidase
MQTL4A.2	TraesCS4A02G011200	6435577	6436193	Protein of unknown function DUF538
MQTL4A.2	TraesCS4A02G011300	6460768	6461405	Protein of unknown function DUF538
MQTL4A.2	TraesCS4A02G011400	6476438	6476941	Protein of unknown function DUF538
MQTL4A.2	TraesCS4A02G011500	6482516	6482944	Protein of unknown function DUF538
MQTL4A.2	TraesCS4A02G011600	6634296	6637822	AP2/ERF domain
MQTL4A.2	TraesCS4A02G011700	6801496	6803203	PsbQ-like domain superfamily
MQTL4A.2	TraesCS4A02G011800	6817303	6817982	NA
MQTL4A.2	TraesCS4A02G011900	6884841	6888795	GNAT domain
MQTL4A.2	TraesCS4A02G012000	6889789	6893137	Transcription factor TFIIE beta subunit, DNA-binding domain
MQTL4A.2	TraesCS4A02G012100	6921978	6923456	Protein BIG GRAIN 1-like
MQTL4A.2	TraesCS4A02G012200	6932497	6937825	Carbon-nitrogen hydrolase
MQTL4A.2	TraesCS4A02G012300	7154305	7155945	O-methyltransferase domain
MQTL4A.4	TraesCS4A02G028600	21025064	21025742	Protein of unknown function DUF3339
MQTL4A.4	TraesCS4A02G028700	21051778	21053883	IQ motif, EF-hand binding site
MQTL4A.4	TraesCS4A02G028800	21057927	21058645	Phytocyanin domain
MQTL4A.4	TraesCS4A02G028900	21062686	21066407	Myc-type, basic helix-loop-helix (bHLH) domain
MQTL4A.4	TraesCS4A02G029000	21205371	21214875	Protein Networked (NET), actin-binding (NAB) domain
MQTL4A.4	TraesCS4A02G029100	21215068	21220471	SLC26A/SulP transporter
MQTL4A.4	TraesCS4A02G029200	21241550	21241844	NA
MQTL4A.4	TraesCS4A02G029300	21453461	21456398	Inositol polyphosphate-related phosphatase
MQTL4A.4	TraesCS4A02G029400	21624588	21629530	P-loop containing nucleoside triphosphate hydrolase
MQTL4A.4	TraesCS4A02G029500	21631963	21632250	Protein of unknown function DUF1677, plant
MQTL4A.4	TraesCS4A02G029600	21633971	21636715	NA
MQTL4A.4	TraesCS4A02G029700	21844396	21844506	NA
MQTL4A.4	TraesCS4A02G029800	21845172	21854022	Protein kinase domain
MQTL4A.4	TraesCS4A02G030000	22082648	22083721	NA
MQTL4B.3	TraesCS4B02G034300	25263926	25266948	Ribosomal protein S21
MQTL4B.3	TraesCS4B02G034400	25267031	25270444	Ribosomal protein L18
MQTL4B.3	TraesCS4B02G034500	25270794	25275462	Lysine-tRNA ligase, class II
MQTL4B.3	TraesCS4B02G034600	25384188	25395175	Ankyrin repeat
MQTL4B.3	TraesCS4B02G034700	25444416	25445610	NA
MQTL4B.3	TraesCS4B02G034800	25482493	25485164	Leucine-rich repeat
MQTL4B.3	TraesCS4B02G034900	25498065	25498991	Leucine-rich repeat
MQTL4B.3	TraesCS4B02G035000	25559203	25571546	Leucine-rich repeat
MQTL4B.3	TraesCS4B02G035100	25791401	25792945	Leucine-rich repeat, typical subtype
MQTL4B.3	TraesCS4B02G035200	25812203	25813837	Cytochrome P450
MQTL4B.3	TraesCS4B02G035300	25829940	25834267	Protein of unknown function DUF1517
MQTL4B.3	TraesCS4B02G035400	25834624	25837112	Proteasome, subunit alpha/beta
MQTL4B.3	TraesCS4B02G035500	25842359	25852716	CBS domain
MQTL4B.3	TraesCS4B02G035600	25886371	25889500	Late embryogenesis abundant protein, LEA_2 subgroup
MQTL4B.3	TraesCS4B02G035700	25944823	25946741	Cytokinin riboside 5'-monophosphate phosphoribohydrolase LOG
MQTL4B.3	TraesCS4B02G035800	25952007	25957035	UbiB domain
MQTL4B.3	TraesCS4B02G035900	26071514	26072384	Plant antimicrobial peptide
MQTL4B.3	TraesCS4B02G036000	26119351	26119899	Zinc finger, GRF-type
MQTL4B.3	TraesCS4B02G036100	26157557	26158574	Plant antimicrobial peptide
MQTL4B.3	TraesCS4B02G036200	26199824	26200423	Plant antimicrobial peptide
MQTL4B.3	TraesCS4B02G036300	26241313	26242162	Plant antimicrobial peptide
MQTL4B.3	TraesCS4B02G036400	26280739	26281650	Plant antimicrobial peptide
MQTL4B.3	TraesCS4B02G036500	26331370	26333036	Protein of unknown function DUF1677, Oryza sativa
MQTL4B.3	TraesCS4B02G036600	26335682	26336740	Protein of unknown function DUF1677, Oryza sativa
MQTL4B.3	TraesCS4B02G036700	26350855	26351886	Plant antimicrobial peptide
MQTL4B.3	TraesCS4B02G036800	26486024	26492330	START-like domain superfamily
MQTL4B.3	TraesCS4B02G036900	26664294	26667550	Yippee/Mis18/Cereblon
MQTL4B.3	TraesCS4B02G037000	26791996	26794269	Zinc finger, CCCH-type
MQTL4B.3	TraesCS4B02G037100	26796479	26800258	Alkaline ceramidase
MQTL4B.3	TraesCS4B02G037200	26823896	26827521	WD40 repeat
MQTL4B.3	TraesCS4B02G037300	27104920	27110487	BRCT domain
MQTL4B.3	TraesCS4B02G037400	27110868	27113013	Adenylosuccinate synthetase
MQTL4B.3	TraesCS4B02G037500	27123769	27127289	Adenylosuccinate synthetase
MQTL4B.5	TraesCS4B02G241100	500052749	500054910	Cytochrome P450
MQTL4B.5	TraesCS4B02G240800	499840630	499850266	Armadillo-like helical
MQTL4B.5	TraesCS4B02G241300	500079147	500080256	Cytochrome P450
MQTL4B.5	TraesCS4B02G242100	500834377	500843031	Leucine-rich repeat
MQTL4B.5	TraesCS4B02G241900	500343426	500346578	Caleosin-related
MQTL4B.5	TraesCS4B02G241500	500252893	500257371	Protein kinase domain
MQTL4B.5	TraesCS4B02G241000	499902360	499912688	NA
MQTL4B.5	TraesCS4B02G242300	501354505	501358366	Glycoside hydrolase family 17
MQTL4B.5	TraesCS4B02G242200	500868125	500871590	Protein kinase domain
MQTL4B.5	TraesCS4B02G240900	499898695	499901767	Glutamine synthetase, catalytic domain
MQTL4B.5	TraesCS4B02G241400	500080262	500080711	Cytochrome P450
MQTL4B.5	TraesCS4B02G242000	500526902	500529484	Initiation factor eIF-4 gamma, MA3
MQTL4B.5	TraesCS4B02G241700	500262737	500269083	Heat shock protein DnaJ, cysteine-rich domain
MQTL4B.5	TraesCS4B02G241800	500286014	500287446	RNA recognition motif domain
MQTL5A.2	TraesCS5A02G034000	30709025	30709666	NA
MQTL5A.2	TraesCS5A02G034100	30782100	30783804	NA
MQTL5A.2	TraesCS5A02G034200	31453424	31455209	NA
MQTL5A.2	TraesCS5A02G034300	31508313	31513853	Protein kinase-like domain superfamily
MQTL5A.2	TraesCS5A02G034400	31571315	31574540	NA
MQTL5A.2	TraesCS5A02G034500	32103931	32105661	NA
MQTL5A.2	TraesCS5A02G034600	32110114	32111232	NA
MQTL5A.2	TraesCS5A02G034700	32147054	32148194	NA
MQTL5A.2	TraesCS5A02G034800	32190086	32191060	NA
MQTL5A.2	TraesCS5A02G034900	32190728	32193201	NA
MQTL5A.2	TraesCS5A02G035000	32664025	32669671	Metallo-beta-lactamase
MQTL5A.2	TraesCS5A02G035100	32702327	32704442	Methyltransferase type 11
MQTL5A.2	TraesCS5A02G035200	32705951	32708571	Protein kinase domain
MQTL5A.3	TraesCS5A02G234700	451012317	451015052	LysM domain
MQTL5A.3	TraesCS5A02G234800	451137969	451139700	Aspartic peptidase A1 family
MQTL5A.3	TraesCS5A02G234900	451221123	451222711	FBD domain
MQTL5A.3	TraesCS5A02G235000	451247915	451249378	Aspartic peptidase A1 family
MQTL5A.3	TraesCS5A02G235100	451253432	451254844	NA
MQTL5A.3	TraesCS5A02G235200	451392154	451393149	RlpA-like domain superfamily
MQTL5A.3	TraesCS5A02G235300	451454753	451458817	Glycosyl transferase, family 31
MQTL5A.3	TraesCS5A02G235400	451461427	451465449	Uncharacterised protein family UPF0220
MQTL5A.3	TraesCS5A02G235500	451465671	451468003	GOLD domain
MQTL5A.3	TraesCS5A02G235600	451468050	451469693	Annexin D, plant
MQTL5A.3	TraesCS5A02G235700	451478415	451481331	Peptidase S26A, signal peptidase I
MQTL5A.3	TraesCS5A02G235800	451483396	451488942	Nucleoporin p58/p45
MQTL5A.3	TraesCS5A02G235900	451707569	451716796	NA
MQTL5A.3	TraesCS5A02G236000	451720676	451730626	Peptidase S9, prolyl oligopeptidase, catalytic domain
MQTL5A.3	TraesCS5A02G236100	451731021	451736139	Aminotransferase, class I/classII
MQTL5A.3	TraesCS5A02G236200	451740245	451742996	MORN motif
MQTL5A.3	TraesCS5A02G236300	451880134	451883804	Peptidase S54, rhomboid domain
MQTL5A.3	TraesCS5A02G236400	451884724	451890026	NA
MQTL5A.3	TraesCS5A02G236500	452109113	452110987	F-box domain
MQTL5A.3	TraesCS5A02G236600	452113059	452118285	Alpha carbonic anhydrase domain
MQTL5A.3	TraesCS5A02G236700	452122768	452125017	Mitochondrial substrate/solute carrier
MQTL5A.3	TraesCS5A02G236800	452209630	452211255	Fatty acid desaturase, type 2
MQTL5A.3	TraesCS5A02G236900	452243226	452244683	Myb/SANT-like domain
MQTL5A.3	TraesCS5A02G237000	452266675	452268519	Fatty acid desaturase, type 2
MQTL5A.3	TraesCS5A02G237100	452687079	452688585	NA
MQTL5A.3	TraesCS5A02G237200	452933936	452937774	Basic-leucine zipper domain
MQTL5B.2	TraesCS5B02G357200	536586806	536590135	NT-type C2 domain
MQTL5B.2	TraesCS5B02G358400	538037438	538039204	Plant peroxidase
MQTL5B.2	TraesCS5B02G357500	536679462	536683238	Quinolinate phosphoribosyl transferase, C-terminal
MQTL5B.2	TraesCS5B02G357400	536656432	536658003	NA
MQTL5B.2	TraesCS5B02G357300	536591016	536592976	NA
MQTL5B.2	TraesCS5B02G358300	537960131	537964109	Cytochrome P450
MQTL5B.2	TraesCS5B02G358000	537611065	537612143	Nucleotide-binding alpha-beta plait domain superfamily
MQTL5B.2	TraesCS5B02G358200	537905558	537906724	BTB/POZ domain
MQTL5B.2	TraesCS5B02G357100	536583477	536586739	Mitochondrial substrate/solute carrier
MQTL5B.2	TraesCS5B02G357700	537505979	537507342	Sulfotransferase domain
MQTL5B.2	TraesCS5B02G358600	538541865	538548795	Zinc finger C2H2-type
MQTL5B.2	TraesCS5B02G358100	537783546	537785294	F-box domain
MQTL5B.2	TraesCS5B02G357600	536799021	536801097	FBD domain
MQTL5B.2	TraesCS5B02G358500	538293191	538300898	Actin family
MQTL5B.2	TraesCS5B02G357800	537527668	537529204	NA
MQTL5B.2	TraesCS5B02G357900	537530437	537537053	F-box-like domain superfamily
MQTL5D.1	TraesCS5D02G362800	441118610	441118963	F-box domain
MQTL5D.1	TraesCS5D02G365400	442666449	442669386	Nucleic acid-binding, OB-fold
MQTL5D.1	TraesCS5D02G362300	441020123	441023487	NT-type C2 domain
MQTL5D.1	TraesCS5D02G365000	442485342	442494336	MORN motif
MQTL5D.1	TraesCS5D02G363700	441352191	441353103	NA
MQTL5D.1	TraesCS5D02G363000	441158215	441159276	Sulfotransferase domain
MQTL5D.1	TraesCS5D02G365100	442496502	442498524	Isoprenoid synthase domain superfamily
MQTL5D.1	TraesCS5D02G362900	441122421	441125787	FBD domain
MQTL5D.1	TraesCS5D02G364200	441881870	441883037	Alpha/Beta hydrolase fold
MQTL5D.1	TraesCS5D02G365800	442892575	442894673	AMP-dependent synthetase/ligase
MQTL5D.1	TraesCS5D02G362600	441103896	441107301	Quinolinate phosphoribosyl transferase, C-terminal
MQTL5D.1	TraesCS5D02G362400	441023819	441025888	NA
MQTL5D.1	TraesCS5D02G364800	442094890	442102466	Actin family
MQTL5D.1	TraesCS5D02G365900	442964764	442965362	NA
MQTL5D.1	TraesCS5D02G364600	442010578	442012014	Plant peroxidase
MQTL5D.1	TraesCS5D02G362700	441111212	441113329	F-box domain
MQTL5D.1	TraesCS5D02G365300	442504791	442506008	Ubiquitin E2 variant, N-terminal
MQTL5D.1	TraesCS5D02G364300	441886450	441890219	BTB/POZ domain
MQTL5D.1	TraesCS5D02G365200	442501563	442502015	NA
MQTL5D.1	TraesCS5D02G362500	441099169	441099954	NA
MQTL5D.1	TraesCS5D02G364500	441919689	441927139	Cytochrome P450
MQTL5D.1	TraesCS5D02G364700	442094044	442094330	NA
MQTL5D.1	TraesCS5D02G363100	441160904	441163647	F-box-like domain superfamily
MQTL5D.1	TraesCS5D02G363300	441237277	441239278	F-box domain
MQTL5D.1	TraesCS5D02G363900	441404035	441406435	F-box domain
MQTL5D.1	TraesCS5D02G363200	441232714	441233993	NA
MQTL5D.1	TraesCS5D02G364000	441567664	441568725	NA
MQTL5D.1	TraesCS5D02G364900	442330660	442339062	Zinc finger C2H2-type
MQTL5D.1	TraesCS5D02G363400	441259335	441260509	FBD domain
MQTL5D.1	TraesCS5D02G363500	441327117	441328139	Sulfotransferase domain
MQTL5D.1	TraesCS5D02G362200	441017142	441019907	Mitochondrial substrate/solute carrier
MQTL5D.1	TraesCS5D02G365700	442843675	442844277	NA
MQTL5D.1	TraesCS5D02G364400	441908816	441909163	Sulfotransferase domain
MQTL5D.1	TraesCS5D02G364100	441864736	441866273	Alpha/Beta hydrolase fold
MQTL5D.1	TraesCS5D02G365500	442694824	442697321	Protein kinase domain
MQTL5D.1	TraesCS5D02G365600	442699176	442702728	PDZ domain
MQTL6B.1	TraesCS6B02G026100	15780439	15788214	Ancestral coatomer element 1, Sec16/Sec31
MQTL6B.1	TraesCS6B02G026200	15790147	15793405	RNA recognition motif domain
MQTL6B.1	TraesCS6B02G026300	15889781	15890528	RlpA-like domain superfamily
MQTL6B.1	TraesCS6B02G026400	15898984	15899553	RlpA-like domain superfamily
MQTL6B.1	TraesCS6B02G026500	15903722	15904264	RlpA-like domain superfamily
MQTL6B.1	TraesCS6B02G026600	15918673	15919411	RlpA-like domain superfamily
MQTL6B.1	TraesCS6B02G026700	15923460	15924118	RlpA-like domain superfamily
MQTL6B.1	TraesCS6B02G026800	15927816	15928385	RlpA-like domain superfamily
MQTL6B.1	TraesCS6B02G026900	15929467	15933792	Aspartate/other aminotransferase
MQTL6B.1	TraesCS6B02G027000	15937196	15941917	Protein kinase domain
MQTL6B.1	TraesCS6B02G027100	16237310	16256410	Transcription termination factor, mitochondrial/chloroplastic
MQTL7A.2	TraesCS7A02G111100	68041908	68046944	NB-ARC
MQTL7A.4	TraesCS7A02G090600	55160980	55161365	NA
MQTL7A.4	TraesCS7A02G090700	55342312	55346180	MFS transporter superfamily
MQTL7A.4	TraesCS7A02G090800	55356076	55358186	F-box domain
MQTL7A.4	TraesCS7A02G090900	55361881	55364661	Cytochrome c oxidase, subunit Vb
MQTL7A.4	TraesCS7A02G091000	55365265	55366646	Protein kinase domain
MQTL7A.4	TraesCS7A02G091100	55374863	55377493	EGF-type aspartate/asparagine hydroxylation site
MQTL7A.4	TraesCS7A02G091200	55382439	55385069	EGF-type aspartate/asparagine hydroxylation site
MQTL7A.4	TraesCS7A02G091300	55395188	55398052	EGF-type aspartate/asparagine hydroxylation site
MQTL7A.4	TraesCS7A02G091400	55425870	55428494	EGF-type aspartate/asparagine hydroxylation site
MQTL7A.4	TraesCS7A02G091500	55880890	55883552	EGF-type aspartate/asparagine hydroxylation site
MQTL7A.4	TraesCS7A02G091600	55888643	55891743	Leucine-rich repeat
MQTL7A.4	TraesCS7A02G091800	55918294	55919130	Early nodulin 93 ENOD93 protein
MQTL7A.4	TraesCS7A02G091900	55922722	55923573	Early nodulin 93 ENOD93 protein
MQTL7A.4	TraesCS7A02G092000	55930349	55931166	Early nodulin 93 ENOD93 protein
MQTL7A.4	TraesCS7A02G092100	56072586	56073674	NA
MQTL7A.4	TraesCS7A02G092200	56074899	56075273	NA
MQTL7A.4	TraesCS7A02G092300	56151832	56157135	6-phosphogluconate dehydrogenase, C-terminal
MQTL7A.4	TraesCS7A02G092400	56204978	56206522	NB-ARC
MQTL7A.4	TraesCS7A02G092500	56235499	56236050	Early nodulin 93 ENOD93 protein
MQTL7A.4	TraesCS7A02G092600	56240598	56241571	Early nodulin 93 ENOD93 protein
MQTL7A.4	TraesCS7A02G092700	56244809	56245904	Early nodulin 93 ENOD93 protein
MQTL7A.4	TraesCS7A02G092800	56324077	56324854	Early nodulin 93 ENOD93 protein
MQTL7A.4	TraesCS7A02G092900	56430737	56431572	Early nodulin 93 ENOD93 protein
MQTL7A.4	TraesCS7A02G093000	56449180	56449727	Early nodulin 93 ENOD93 protein
MQTL7A.4	TraesCS7A02G093100	56658022	56658811	Early nodulin 93 ENOD93 protein
MQTL7A.4	TraesCS7A02G093200	56726068	56727254	Early nodulin 93 ENOD93 protein
MQTL7A.4	TraesCS7A02G093300	56738537	56739378	Early nodulin 93 ENOD93 protein
MQTL7A.7	TraesCS7A02G486300	676584400	676591905	Thioredoxin domain
MQTL7A.7	TraesCS7A02G486400	676836387	676836841	Transcription factor CBF/NF-Y/archaeal histone domain
MQTL7A.7	TraesCS7A02G486500	676990896	676995609	Knottin, scorpion toxin-like superfamily
MQTL7A.7	TraesCS7A02G486600	677692146	677692709	Invertase/pectin methylesterase inhibitor domain superfamily
MQTL7A.7	TraesCS7A02G486700	677694300	677697668	Zinc finger, RING-type
MQTL7A.7	TraesCS7A02G486800	677698944	677701941	Endonuclease V
MQTL7A.7	TraesCS7A02G486900	677706795	677707359	NA
MQTL7A.7	TraesCS7A02G487000	677722219	677723890	F-box domain
MQTL7A.7	TraesCS7A02G487100	677825199	677827476	F-box domain
MQTL7A.7	TraesCS7A02G487200	677832887	677835395	F-box domain
MQTL7A.7	TraesCS7A02G487300	677838871	677840362	F-box domain
MQTL7A.7	TraesCS7A02G487400	677847606	677851224	Lactate/malate dehydrogenase, N-terminal
MQTL7A.7	TraesCS7A02G487500	677871359	677872291	Ubiquitin-like domain
MQTL7A.7	TraesCS7A02G487600	677975395	677975616	NA
MQTL7A.7	TraesCS7A02G487700	678144648	678146349	F-box domain
MQTL7A.7	TraesCS7A02G487800	678148238	678151642	Pseudouridine synthase I, TruA
MQTL7A.7	TraesCS7A02G487900	678152379	678157242	Protein kinase domain
MQTL7A.7	TraesCS7A02G488000	678168786	678171323	NA
MQTL7A.7	TraesCS7A02G488100	678173173	678173579	NA
MQTL7B.1	TraesCS7B02G386500	651409070	651410270	Domain unknown function DUF295
MQTL7B.1	TraesCS7B02G386600	651452561	651453820	F-box domain
MQTL7B.1	TraesCS7B02G386700	651871899	651872326	Knottin, scorpion toxin-like superfamily
MQTL7B.1	TraesCS7B02G386800	652971465	652974709	Knottin, scorpion toxin-like superfamily
MQTL7B.1	TraesCS7B02G386900	653013256	653016681	NA
MQTL7B.1	TraesCS7B02G387000	653013782	653014234	NA
MQTL7B.1	TraesCS7B02G387100	653016801	653021808	PA domain
MQTL7B.1	TraesCS7B02G387200	653168095	653169641	Aspartic peptidase domain superfamily
MQTL7B.1	TraesCS7B02G387300	653219166	653220966	Aspartic peptidase domain superfamily
MQTL7B.1	TraesCS7B02G387400	653278962	653280558	Aspartic peptidase domain superfamily
NA not available
Significantly expressed candidate genes (with more than > 2TPM expressions)
Selected significantly expressed high-confidence candidate genes

## Sheet: Table S8
Table S7 Known GPC genes within MQTL and QTL hotspot regions
Gene	Chr.	Start (bp)	End (bp)	MQTL Name	Protein encoded
Glu-B1-1b	1B	555782192	555765262	MQTL1B.4	HMW glutenin subunit
Glu-1By9	1B	555936464	555934944	MQTL1B.4	HMW glutenin subunit
TaNAC019-A	3A	50382655	50383162	MQTL3A.3	Endosperm-specific transcription factor
TaNAC019-D	3D	39032361	39032868	MQTL3D.1	Endosperm-specific transcription factor
GSr	4B	499901096	499901751	QTLhotspot_4B	Glutamine synthetase
bZIP transcription factor SPA	5D	497785027	497785486	QTLhotspot_5D.4	Basic leucine zipper TF
GPC-B1	6B	137263238	137264344	MQTL6B.3	NAC TF
TaBiP1	6D	23832815	23833480	MQTL6D.2	Endoplasmic reticulum chaperone binding protein

## Sheet: Table S9
Table S8 Details on promising MQTLs (Breeder’s MQTLs) recommended for the breeding programs
MQTL Name	Chromosome	Position	CI(95%)	From (cM)	To (cM)	Left marker	Right marker	Start (bp)	End (bp)	Number of QTLs involved	Average LOD	Average PVE
MQTL2B.1	2B	41.78	2.17	40.695	42.865	BS00061187_51	GENE-0559_171	4790079	11077664	3	4.99333	16.3133
MQTL2D.1	2D	77.9	0.47	77.665	78.135	wsnp_Ex_c1508_2881921	Excalibur_c18353_55	607107441	608755654	7	3.53286	17.554
MQTL3B.2	3B	151.5	2.01	150.495	152.505	IWB40683	IWB985	13898606	20003951	4	4.625	13.475
MQTL4A.2	4A	73.83	0.6	73.53	74.13	Tdurum_contig12696_528	BS00003914_51	5664822	7155644	3	5.39	20.4667
MQTL4B.3	4B	88.44	0.83	88.025	88.855	4B_s49916/AX-109471924	Xcnl7/IWB12150	23705642	28716785	6	6.81667	10.1283
MQTL5A.2	5A	190.16	2.26	189.03	191.29	BS00021708_51	Excalibur_c34426_723	30411012	33004651	4	6.6725	12.96
